# Supplementary material for: 1-{2-Hy­droxy-6-[3-(pyrrol-1-yl)prop­oxy]phen­yl}ethanone
Source: Acta Crystallogr Sect E Struct Rep Online. 2012 Mar 17;68(Pt 4):o1083. doi: 10.1107/S1600536812010641 (PMC3344038; doi:10.1107/S1600536812010641)
Supplement: Supplementary file 1 [file e-68-o1083-sup1.cif]

##############################################################################
#                                                                            #
# This CIF contains the data in a paper accepted for publication in          #
# Acta Crystallographica Section E. It conforms to the requirements of       #
# Notes for Authors for Acta Crystallographica Section E, and has been       #
# peer reviewed under the auspices of the IUCr Commission on Journals.       #
#                                                                            #
# Full details of the Crystallographic Information File format               #
# are given in the paper "The Crystallographic Information File (CIF):       #
# a New Standard Archive File for Crystallography" by S. R. Hall, F. H.      #
# Allen and I. D. Brown [Acta Cryst. (1991), A47, 655-685].                  #
#                                                                            #
# The current version of the core CIF dictionary is obtainable from          #
# ftp://ftp.iucr.org/pub/cif_core.dic.                                       #
#                                                                            #
# Software is freely available for graphical display of the structure(s)     #
# in this CIF. For information consult the CIF software page                 #
# http://www.iucr.org/resources/cif/software.                                #
#                                                                            #
# This file may be used for bona fide research purposes within the           #
# scientific community so long as proper attribution is given to the journal # 
# article from which it was obtained.                                        #
#                                                                            #
##############################################################################
data_global
_audit_creation_method     'WinGX routine CIF_UPDATE'
_audit_conform_dict_name     cif_core.dic
_audit_conform_dict_version     2.3
_journal_date_recd_electronic     2012-03-01
_journal_date_accepted     2012-03-10
_journal_name_full     'Acta Crystallographica, Section E'
_journal_year     2012
_journal_volume     68
_journal_issue      4
_journal_page_first     o1083
_journal_page_last     o1083
_journal_paper_category     QO
_journal_paper_doi     10.1107/S1600536812010641
_journal_coeditor_code     LH5428
_publ_contact_author_name     'Sofiane, Bouacida '
_publ_contact_author_address
;
Unit\'e de recherche de CHimie de l'Environnement
et Mol\'eculaire Structurale,
CHEMS, Universit\'e Mentouri-Constantine
25000 Algeria
;
_publ_contact_author_email     bouacida_sofiane@yahoo.fr
_publ_contact_author_fax     '00 (213) 31 81 88 16'
_publ_contact_author_phone     '00 (213) 74 45 27 14'
_publ_section_title
;
1-{2-Hydroxy-6-[3-(pyrrol-1-yl)propoxy]phenyl}ethanone
;
loop_
    _publ_author_name
    _publ_author_address
    'Ourari, Ali'
;
Laboratoire d'Electrochimie,
d'Ing\'enierie Mol\'eculaire et de Catalyse Redox (LEIMCR),
Facult\'e des Sciences de l'Ing\'enieur
Universit\'e Farhat Abbas, S\'etif 19000
Algeria
;
    'Aggoun, Djouhra'
;
Laboratoire d'Electrochimie,
d'Ing\'enierie Mol\'eculaire et de Catalyse Redox (LEIMCR),
Facult\'e des Sciences de l'Ing\'enieur
Universit\'e Farhat Abbas, S\'etif 19000
Algeria
;
    'Bouacida, Sofiane'
;
Unit\'e de Recherche de Chimie de l'Environnement et Mol\'eculaire Structurale,
CHEMS,
Universit\'e Mentouri-Constantine
25000 Algeria
;
data_I
_chemical_name_systematic
;
1-{2-Hydroxy-6-[3-(pyrrol-1-yl)propoxy]phenyl}ethanone
;
_chemical_formula_moiety     'C15 H17 N1 O3'
_chemical_formula_sum     'C15 H17 N O3'
_chemical_formula_iupac     'C15 H17 N1 O3'
_chemical_formula_weight     259.3
_space_group_crystal_system     triclinic
_space_group_name_H-M_alt     'P -1'
_space_group_name_Hall     '-P 1'
loop_
    _space_group_symop_operation_xyz
    'x, y, z'
    '-x, -y, -z'
_cell_length_a     7.741(2)
_cell_length_b     9.2300(10)
_cell_length_c     10.4640(10)
_cell_angle_alpha     71.63(2)
_cell_angle_beta     75.2220(10)
_cell_angle_gamma     82.0810(10)
_cell_volume     684.7(2)
_cell_formula_units_Z     2
_cell_measurement_reflns_used     2211
_cell_measurement_theta_min     0.998
_cell_measurement_theta_max     26.373
_cell_measurement_temperature     295(2)
_exptl_crystal_description     plate
_exptl_crystal_colour     white
_exptl_crystal_size_max     0.15
_exptl_crystal_size_mid     0.08
_exptl_crystal_size_min     0.04
_exptl_crystal_density_diffrn     1.258
_exptl_crystal_density_method     'not measured'
_exptl_crystal_F_000     276
_exptl_absorpt_coefficient_mu     0.088
_exptl_absorpt_correction_type     none
_exptl_special_details     ?
_diffrn_ambient_temperature     295(2)
_diffrn_radiation_type     MoK\a
_diffrn_radiation_wavelength     0.71073
_diffrn_radiation_monochromator     graphite
_diffrn_measurement_device_type     'Nonius KappaCCD'
_diffrn_measurement_device     '95mm CCD camera on \k-goniostat'
_diffrn_measurement_method     'CCD rotation images, thick slices'
_diffrn_detector_area_resol_mean     9
_diffrn_reflns_number     4238
_diffrn_reflns_av_R_equivalents     0.0198
_diffrn_reflns_theta_min     3.05
_diffrn_reflns_theta_max     26.37
_diffrn_reflns_theta_full     25
_diffrn_measured_fraction_theta_max     0.926
_diffrn_measured_fraction_theta_full     0.934
_diffrn_reflns_limit_h_min     -8
_diffrn_reflns_limit_h_max     8
_diffrn_reflns_limit_k_min     -11
_diffrn_reflns_limit_k_max     11
_diffrn_reflns_limit_l_min     -11
_diffrn_reflns_limit_l_max     13
_refine_special_details
;
Refinement of <i>F</i>^2^ against ALL reflections. The weighted <i>R</i>-factor
<i>wR</i> and goodness of fit <i>S</i> are based on <i>F</i>^2^, conventional
<i>R</i>-factors <i>R</i> are based on <i>F</i>, with <i>F</i> set to zero for
negative <i>F</i>^2^. The threshold expression of <i>F</i>^2^ >
\s(<i>F</i>^2^) is used only for calculating <i>R</i>-factors(gt) <i>etc</i>.
and is not relevant to the choice of reflections for refinement.
<i>R</i>-factors based on <i>F</i>^2^ are statistically about twice as large
as those based on <i>F</i>, and <i>R</i>- factors based on ALL data will be
even larger.
;
_reflns_number_total     2586
_reflns_number_gt     1995
_reflns_threshold_expression     I>2\s(I)
_refine_ls_structure_factor_coef     Fsqd
_refine_ls_matrix_type     full
_refine_ls_R_factor_all     0.0613
_refine_ls_R_factor_gt     0.046
_refine_ls_wR_factor_gt     0.1166
_refine_ls_wR_factor_ref     0.1283
_refine_ls_goodness_of_fit_ref     1.049
_refine_ls_restrained_S_all     1.049
_refine_ls_number_reflns     2586
_refine_ls_number_parameters     176
_refine_ls_number_restraints     0
_refine_ls_hydrogen_treatment     mixed
_refine_ls_weighting_scheme     calc
_refine_ls_weighting_details
         'calc w=1/[\s^2^(Fo^2^)+(0.0614P)^2^+0.0857P] where P=(Fo^2^+2Fc^2^)/3'
_atom_sites_solution_hydrogens     geom
_atom_sites_solution_primary     direct
_atom_sites_solution_secondary     difmap
_refine_ls_shift/su_max     0
_refine_ls_shift/su_mean     0
_refine_diff_density_max     0.179
_refine_diff_density_min     -0.174
_refine_ls_extinction_method     none
loop_
    _atom_type_symbol
    _atom_type_description
    _atom_type_scat_dispersion_real
    _atom_type_scat_dispersion_imag
    _atom_type_scat_source
    C C 0.0033 0.0016 'International Tables Vol C Tables 4.2.6.8 and 6.1.1.4'
    H H 0 0 'International Tables Vol C Tables 4.2.6.8 and 6.1.1.4'
    N N 0.0061 0.0033 'International Tables Vol C Tables 4.2.6.8 and 6.1.1.4'
    O O 0.0106 0.006 'International Tables Vol C Tables 4.2.6.8 and 6.1.1.4'
_computing_data_collection     'COLLECT (Nonius, 1998)'
_computing_cell_refinement     'SCALEPACK (Otwinowski & Minor, 1997)'
_computing_data_reduction     'DENZO and SCALEPACK (Otwinowski & Minor, 1997)'
_computing_structure_solution     'SIR2002 (Burla <i>et al.</i>, 2005)'
_computing_structure_refinement     'SHELXL97 (Sheldrick, 2008)'
_computing_molecular_graphics
 'ORTEP-3 for Windows (Farrugia, 1997) and DIAMOND (Brandenburg & Berndt, 2001)'
_computing_publication_material     'WinGX (Farrugia, 1999)'
loop_
    _atom_site_type_symbol
    _atom_site_label
    _atom_site_fract_x
    _atom_site_fract_y
    _atom_site_fract_z
    _atom_site_U_iso_or_equiv
    _atom_site_adp_type
    _atom_site_calc_flag
    _atom_site_refinement_flags
    _atom_site_occupancy
    _atom_site_symmetry_multiplicity
    _atom_site_disorder_assembly
    _atom_site_disorder_group
    C C1 0.22766(19) 0.41969(15) 0.52869(14) 0.0461(3) Uani d . 1 1 . .
    C C2 0.13789(18) 0.35148(15) 0.66752(14) 0.0462(3) Uani d . 1 1 . .
    C C3 0.1027(2) 0.19569(17) 0.70372(16) 0.0543(4) Uani d . 1 1 . .
    C C4 0.1559(2) 0.11311(18) 0.60838(19) 0.0641(4) Uani d . 1 1 . .
    H H4 0.1327 0.0104 0.6342 0.077 Uiso calc R 1 1 . .
    C C5 0.2426(2) 0.18421(18) 0.47626(18) 0.0653(5) Uani d . 1 1 . .
    H H5 0.278 0.1286 0.4126 0.078 Uiso calc R 1 1 . .
    C C6 0.2790(2) 0.33656(17) 0.43500(16) 0.0571(4) Uani d . 1 1 . .
    H H6 0.3378 0.3828 0.3445 0.069 Uiso calc R 1 1 . .
    C C7 0.0815(2) 0.43219(18) 0.77474(15) 0.0523(4) Uani d . 1 1 . .
    C C8 0.1265(2) 0.59134(19) 0.75300(18) 0.0631(4) Uani d . 1 1 . .
    H H8A 0.0639 0.6615 0.6879 0.095 Uiso calc R 1 1 . .
    H H8B 0.2531 0.5999 0.7177 0.095 Uiso calc R 1 1 . .
    H H8C 0.0914 0.6152 0.8393 0.095 Uiso calc R 1 1 . .
    C C9 0.3468(2) 0.64362(16) 0.35422(14) 0.0503(4) Uani d . 1 1 . .
    H H9A 0.2802 0.633 0.2911 0.06 Uiso calc R 1 1 . .
    H H9B 0.4663 0.5963 0.3328 0.06 Uiso calc R 1 1 . .
    C C10 0.3574(2) 0.81022(16) 0.33794(15) 0.0503(4) Uani d . 1 1 . .
    H H10A 0.4256 0.8209 0.4001 0.06 Uiso calc R 1 1 . .
    H H10B 0.2381 0.8572 0.3608 0.06 Uiso calc R 1 1 . .
    C C11 0.4473(2) 0.88841(17) 0.19002(16) 0.0605(4) Uani d . 1 1 . .
    H H11A 0.5719 0.851 0.1736 0.073 Uiso calc R 1 1 . .
    H H11B 0.3915 0.8598 0.1291 0.073 Uiso calc R 1 1 . .
    C C12 0.2945(2) 1.14975(17) 0.12267(16) 0.0559(4) Uani d . 1 1 . .
    H H12 0.1838 1.1193 0.1252 0.067 Uiso calc R 1 1 . .
    C C13 0.3403(2) 1.29658(18) 0.08711(17) 0.0612(4) Uani d . 1 1 . .
    H H13 0.2669 1.3843 0.0614 0.073 Uiso calc R 1 1 . .
    C C14 0.5179(3) 1.29123(19) 0.09628(18) 0.0657(5) Uani d . 1 1 . .
    H H14 0.5847 1.3749 0.0775 0.079 Uiso calc R 1 1 . .
    C C15 0.5757(2) 1.14127(19) 0.13775(17) 0.0621(4) Uani d . 1 1 . .
    H H15 0.6892 1.1045 0.1524 0.074 Uiso calc R 1 1 . .
    N N1 0.43895(17) 1.05482(13) 0.15398(12) 0.0517(3) Uani d . 1 1 . .
    O O1 0.25933(15) 0.57023(11) 0.49358(10) 0.0550(3) Uani d . 1 1 . .
    O O2 -0.00716(18) 0.36498(15) 0.89029(12) 0.0776(4) Uani d . 1 1 . .
    O O3 0.01756(18) 0.11918(14) 0.83236(13) 0.0736(4) Uani d . 1 1 . .
    H H3 -0.005(3) 0.197(2) 0.882(2) 0.088 Uiso d . 1 1 . .
loop_
    _atom_site_aniso_label
    _atom_site_aniso_U_11
    _atom_site_aniso_U_22
    _atom_site_aniso_U_33
    _atom_site_aniso_U_12
    _atom_site_aniso_U_13
    _atom_site_aniso_U_23
    C1 0.0511(8) 0.0426(7) 0.0465(8) -0.0031(6) -0.0141(6) -0.0132(6)
    C2 0.0462(8) 0.0477(8) 0.0460(8) -0.0038(6) -0.0141(6) -0.0121(6)
    C3 0.0558(9) 0.0518(8) 0.0538(9) -0.0111(6) -0.0175(6) -0.0059(7)
    C4 0.0801(12) 0.0467(8) 0.0701(11) -0.0104(7) -0.0237(9) -0.0155(8)
    C5 0.0868(13) 0.0530(9) 0.0645(10) -0.0031(8) -0.0200(9) -0.0269(8)
    C6 0.0730(11) 0.0512(8) 0.0489(9) -0.0053(7) -0.0107(7) -0.0188(7)
    C7 0.0480(8) 0.0637(9) 0.0467(8) -0.0041(6) -0.0105(6) -0.0180(7)
    C8 0.0653(10) 0.0705(11) 0.0600(10) -0.0061(8) -0.0056(7) -0.0340(8)
    C9 0.0562(9) 0.0495(8) 0.0430(8) -0.0050(6) -0.0084(6) -0.0118(6)
    C10 0.0575(9) 0.0465(8) 0.0455(8) -0.0052(6) -0.0110(6) -0.0111(6)
    C11 0.0778(11) 0.0459(8) 0.0492(9) -0.0042(7) -0.0038(7) -0.0103(7)
    C12 0.0514(9) 0.0570(9) 0.0536(9) -0.0068(7) -0.0066(6) -0.0108(7)
    C13 0.0689(11) 0.0508(9) 0.0560(9) -0.0013(7) -0.0079(7) -0.0105(7)
    C14 0.0820(12) 0.0549(9) 0.0598(10) -0.0214(8) -0.0160(8) -0.0093(8)
    C15 0.0612(10) 0.0631(10) 0.0592(10) -0.0127(7) -0.0178(7) -0.0068(8)
    N1 0.0588(8) 0.0448(7) 0.0453(7) -0.0061(5) -0.0065(5) -0.0076(5)
    O1 0.0754(7) 0.0439(6) 0.0426(6) -0.0116(5) -0.0041(5) -0.0123(4)
    O2 0.0910(9) 0.0849(9) 0.0502(7) -0.0214(7) 0.0058(6) -0.0209(6)
    O3 0.0885(9) 0.0633(8) 0.0604(8) -0.0263(6) -0.0079(6) -0.0040(6)
_geom_special_details
;
All e.s.d.'s (except the e.s.d. in the dihedral angle between two l.s. planes)
are estimated using the full covariance matrix. The cell e.s.d.'s are taken
into account individually in the estimation of e.s.d.'s in distances, angles
and torsion angles; correlations between e.s.d.'s in cell parameters are only
used when they are defined by crystal symmetry. An approximate (isotropic)
treatment of cell e.s.d.'s is used for estimating e.s.d.'s involving l.s.
planes.
;
loop_
    _geom_bond_atom_site_label_1
    _geom_bond_atom_site_label_2
    _geom_bond_site_symmetry_2
    _geom_bond_distance
    _geom_bond_publ_flag
    C1 O1 . 1.3609(17) ?
    C1 C6 . 1.378(2) ?
    C1 C2 . 1.421(2) ?
    C2 C3 . 1.413(2) ?
    C2 C7 . 1.480(2) ?
    C3 O3 . 1.3496(19) ?
    C3 C4 . 1.389(2) ?
    C4 C5 . 1.367(2) ?
    C4 H4 . 0.93 ?
    C5 C6 . 1.381(2) ?
    C5 H5 . 0.93 ?
    C6 H6 . 0.93 ?
    C7 O2 . 1.2406(18) ?
    C7 C8 . 1.490(2) ?
    C8 H8A . 0.96 ?
    C8 H8B . 0.96 ?
    C8 H8C . 0.96 ?
    C9 O1 . 1.4297(17) ?
    C9 C10 . 1.5042(19) ?
    C9 H9A . 0.97 ?
    C9 H9B . 0.97 ?
    C10 C11 . 1.512(2) ?
    C10 H10A . 0.97 ?
    C10 H10B . 0.97 ?
    C11 N1 . 1.4579(18) ?
    C11 H11A . 0.97 ?
    C11 H11B . 0.97 ?
    C12 C13 . 1.359(2) ?
    C12 N1 . 1.364(2) ?
    C12 H12 . 0.93 ?
    C13 C14 . 1.396(2) ?
    C13 H13 . 0.93 ?
    C14 C15 . 1.362(2) ?
    C14 H14 . 0.93 ?
    C15 N1 . 1.357(2) ?
    C15 H15 . 0.93 ?
    O3 H3 . 0.98(2) ?
loop_
    _geom_angle_atom_site_label_1
    _geom_angle_atom_site_label_2
    _geom_angle_atom_site_label_3
    _geom_angle_site_symmetry_1
    _geom_angle_site_symmetry_3
    _geom_angle
    _geom_angle_publ_flag
    O1 C1 C6 . . 122.13(13) ?
    O1 C1 C2 . . 116.67(12) ?
    C6 C1 C2 . . 121.19(13) ?
    C3 C2 C1 . . 116.77(13) ?
    C3 C2 C7 . . 118.82(13) ?
    C1 C2 C7 . . 124.41(13) ?
    O3 C3 C4 . . 116.60(14) ?
    O3 C3 C2 . . 121.99(15) ?
    C4 C3 C2 . . 121.41(14) ?
    C5 C4 C3 . . 119.40(14) ?
    C5 C4 H4 . . 120.3 ?
    C3 C4 H4 . . 120.3 ?
    C4 C5 C6 . . 121.59(15) ?
    C4 C5 H5 . . 119.2 ?
    C6 C5 H5 . . 119.2 ?
    C1 C6 C5 . . 119.62(15) ?
    C1 C6 H6 . . 120.2 ?
    C5 C6 H6 . . 120.2 ?
    O2 C7 C2 . . 119.14(14) ?
    O2 C7 C8 . . 117.11(14) ?
    C2 C7 C8 . . 123.74(13) ?
    C7 C8 H8A . . 109.5 ?
    C7 C8 H8B . . 109.5 ?
    H8A C8 H8B . . 109.5 ?
    C7 C8 H8C . . 109.5 ?
    H8A C8 H8C . . 109.5 ?
    H8B C8 H8C . . 109.5 ?
    O1 C9 C10 . . 108.82(11) ?
    O1 C9 H9A . . 109.9 ?
    C10 C9 H9A . . 109.9 ?
    O1 C9 H9B . . 109.9 ?
    C10 C9 H9B . . 109.9 ?
    H9A C9 H9B . . 108.3 ?
    C9 C10 C11 . . 108.84(12) ?
    C9 C10 H10A . . 109.9 ?
    C11 C10 H10A . . 109.9 ?
    C9 C10 H10B . . 109.9 ?
    C11 C10 H10B . . 109.9 ?
    H10A C10 H10B . . 108.3 ?
    N1 C11 C10 . . 114.44(13) ?
    N1 C11 H11A . . 108.7 ?
    C10 C11 H11A . . 108.7 ?
    N1 C11 H11B . . 108.7 ?
    C10 C11 H11B . . 108.7 ?
    H11A C11 H11B . . 107.6 ?
    C13 C12 N1 . . 108.26(14) ?
    C13 C12 H12 . . 125.9 ?
    N1 C12 H12 . . 125.9 ?
    C12 C13 C14 . . 107.29(15) ?
    C12 C13 H13 . . 126.4 ?
    C14 C13 H13 . . 126.4 ?
    C15 C14 C13 . . 107.58(15) ?
    C15 C14 H14 . . 126.2 ?
    C13 C14 H14 . . 126.2 ?
    N1 C15 C14 . . 108.19(15) ?
    N1 C15 H15 . . 125.9 ?
    C14 C15 H15 . . 125.9 ?
    C15 N1 C12 . . 108.68(13) ?
    C15 N1 C11 . . 125.99(14) ?
    C12 N1 C11 . . 125.22(13) ?
    C1 O1 C9 . . 118.35(11) ?
    C3 O3 H3 . . 102.9(12) ?
loop_
    _geom_torsion_atom_site_label_1
    _geom_torsion_atom_site_label_2
    _geom_torsion_atom_site_label_3
    _geom_torsion_atom_site_label_4
    _geom_torsion_site_symmetry_1
    _geom_torsion_site_symmetry_2
    _geom_torsion_site_symmetry_3
    _geom_torsion_site_symmetry_4
    _geom_torsion
    _geom_torsion_publ_flag
    O1 C1 C2 C3 . . . . 179.16(12) ?
    C6 C1 C2 C3 . . . . -0.6(2) ?
    O1 C1 C2 C7 . . . . -1.4(2) ?
    C6 C1 C2 C7 . . . . 178.83(13) ?
    C1 C2 C3 O3 . . . . -179.70(13) ?
    C7 C2 C3 O3 . . . . 0.8(2) ?
    C1 C2 C3 C4 . . . . 0.9(2) ?
    C7 C2 C3 C4 . . . . -178.57(13) ?
    O3 C3 C4 C5 . . . . 179.94(16) ?
    C2 C3 C4 C5 . . . . -0.7(3) ?
    C3 C4 C5 C6 . . . . 0.1(3) ?
    O1 C1 C6 C5 . . . . -179.71(14) ?
    C2 C1 C6 C5 . . . . 0.1(2) ?
    C4 C5 C6 C1 . . . . 0.2(3) ?
    C3 C2 C7 O2 . . . . -5.5(2) ?
    C1 C2 C7 O2 . . . . 174.99(14) ?
    C3 C2 C7 C8 . . . . 173.87(14) ?
    C1 C2 C7 C8 . . . . -5.6(2) ?
    O1 C9 C10 C11 . . . . -179.11(12) ?
    C9 C10 C11 N1 . . . . 170.05(13) ?
    N1 C12 C13 C14 . . . . 0.30(18) ?
    C12 C13 C14 C15 . . . . -0.2(2) ?
    C13 C14 C15 N1 . . . . 0.10(19) ?
    C14 C15 N1 C12 . . . . 0.08(18) ?
    C14 C15 N1 C11 . . . . 176.39(15) ?
    C13 C12 N1 C15 . . . . -0.24(18) ?
    C13 C12 N1 C11 . . . . -176.59(14) ?
    C10 C11 N1 C15 . . . . 104.65(18) ?
    C10 C11 N1 C12 . . . . -79.63(19) ?
    C6 C1 O1 C9 . . . . 0.8(2) ?
    C2 C1 O1 C9 . . . . -179.01(12) ?
    C10 C9 O1 C1 . . . . 176.69(12) ?
loop_
    _geom_hbond_atom_site_label_D
    _geom_hbond_atom_site_label_H
    _geom_hbond_atom_site_label_A
    _geom_hbond_site_symmetry_A
    _geom_hbond_distance_DH
    _geom_hbond_distance_HA
    _geom_hbond_distance_DA
    _geom_hbond_angle_DHA
    _geom_hbond_publ_flag
    O3 H3 O2 . 0.98(2) 1.578(19) 2.498(2) 153.4(18) yes
    C5 H5 Cg 1_545 0.93 2.90 3.641(2) 138 yes
    C11 H11B Cg 2_675 0.97 2.74 3.3973(19) 125 yes
_iucr_refine_instructions_details
;
TITL import in P -1
CELL  0.71073   7.7410   9.2300  10.4640   71.632   75.222   82.081
ZERR     2.00   0.0020   0.0010   0.0010    0.020    0.010    0.010
LATT   1
SFAC  C    H    N    O
UNIT  30   34   2    6
MERG   2
FMAP   2
PLAN    4
ACTA   50.00
BOND   $H
CONF
L.S.   5
WGHT    0.061400    0.085700
FVAR       2.12367
C1    1    0.227657    0.419686    0.528686    11.00000    0.05108    0.04256 =
         0.04652   -0.01320   -0.01414   -0.00306
C2    1    0.137892    0.351478    0.667525    11.00000    0.04620    0.04771 =
         0.04603   -0.01213   -0.01407   -0.00381
C3    1    0.102683    0.195685    0.703723    11.00000    0.05577    0.05177 =
         0.05382   -0.00588   -0.01753   -0.01111
C4    1    0.155894    0.113108    0.608376    11.00000    0.08013    0.04667 =
         0.07009   -0.01553   -0.02370   -0.01041
AFIX  43
H4    2    0.132739    0.010378    0.634183    11.00000   -1.20000
AFIX   0
C5    1    0.242608    0.184205    0.476256    11.00000    0.08685    0.05298 =
         0.06447   -0.02688   -0.02002   -0.00308
AFIX  43
H5    2    0.277957    0.128648    0.412616    11.00000   -1.20000
AFIX   0
C6    1    0.278992    0.336565    0.435000    11.00000    0.07301    0.05124 =
         0.04887   -0.01880   -0.01071   -0.00527
AFIX  43
H6    2    0.337800    0.382789    0.344508    11.00000   -1.20000
AFIX   0
C7    1    0.081509    0.432192    0.774741    11.00000    0.04798    0.06374 =
         0.04674   -0.01800   -0.01050   -0.00412
C8    1    0.126492    0.591336    0.753003    11.00000    0.06534    0.07050 =
         0.05997   -0.03403   -0.00559   -0.00608
AFIX 137
H8A   2    0.063925    0.661519    0.687935    11.00000   -1.50000
H8B   2    0.253119    0.599857    0.717744    11.00000   -1.50000
H8C   2    0.091410    0.615156    0.839327    11.00000   -1.50000
AFIX   0
C9    1    0.346808    0.643624    0.354217    11.00000    0.05621    0.04952 =
         0.04298   -0.01176   -0.00844   -0.00505
AFIX  23
H9A   2    0.280197    0.633004    0.291057    11.00000   -1.20000
H9B   2    0.466254    0.596261    0.332811    11.00000   -1.20000
AFIX   0
C10   1    0.357402    0.810217    0.337944    11.00000    0.05753    0.04645 =
         0.04546   -0.01112   -0.01099   -0.00515
AFIX  23
H10A  2    0.425603    0.820861    0.400086    11.00000   -1.20000
H10B  2    0.238054    0.857198    0.360760    11.00000   -1.20000
AFIX   0
C11   1    0.447259    0.888415    0.190016    11.00000    0.07784    0.04587 =
         0.04924   -0.01034   -0.00375   -0.00418
AFIX  23
H11A  2    0.571920    0.851022    0.173575    11.00000   -1.20000
H11B  2    0.391518    0.859758    0.129075    11.00000   -1.20000
AFIX   0
C12   1    0.294503    1.149754    0.122668    11.00000    0.05137    0.05701 =
         0.05355   -0.01084   -0.00664   -0.00681
AFIX  43
H12   2    0.183764    1.119258    0.125214    11.00000   -1.20000
AFIX   0
C13   1    0.340278    1.296582    0.087110    11.00000    0.06895    0.05079 =
         0.05596   -0.01054   -0.00791   -0.00130
AFIX  43
H13   2    0.266860    1.384316    0.061438    11.00000   -1.20000
AFIX   0
C14   1    0.517921    1.291227    0.096281    11.00000    0.08198    0.05491 =
         0.05983   -0.00926   -0.01596   -0.02136
AFIX  43
H14   2    0.584712    1.374904    0.077480    11.00000   -1.20000
AFIX   0
C15   1    0.575682    1.141271    0.137747    11.00000    0.06115    0.06305 =
         0.05915   -0.00681   -0.01785   -0.01270
AFIX  43
H15   2    0.689206    1.104462    0.152408    11.00000   -1.20000
AFIX   0
N1    3    0.438955    1.054819    0.153979    11.00000    0.05879    0.04476 =
         0.04529   -0.00765   -0.00647   -0.00606
O1    4    0.259330    0.570232    0.493583    11.00000    0.07545    0.04390 =
         0.04258   -0.01228   -0.00407   -0.01155
O2    4   -0.007157    0.364982    0.890290    11.00000    0.09097    0.08487 =
         0.05017   -0.02093    0.00577   -0.02142
O3    4    0.017559    0.119176    0.832363    11.00000    0.08850    0.06331 =
         0.06038   -0.00396   -0.00789   -0.02626
AFIX   2
H3    2   -0.005068    0.197291    0.881593    11.00000   -1.20000
HKLF    4
REM  import in P -1
REM R1 =  0.0460 for   1995 Fo > 4sig(Fo)  and  0.0613 for all   2586 data
REM    176 parameters refined using      0 restraints
END
WGHT      0.0616      0.0849
REM Highest difference peak  0.179,  deepest hole -0.174,  1-sigma level  0.029
Q1    1   0.5031  0.8384  0.1201  11.00000  0.05    0.13
Q2    1   0.2992  0.3840  0.4960  11.00000  0.05    0.13
Q3    1   0.1668  0.1590  0.6602  11.00000  0.05    0.11
Q4    1   0.7225  1.0523  0.1156  11.00000  0.05    0.10
;
