# Supplementary material for: 1-{2-Hy­droxy-6-[3-(pyrrol-1-yl)prop­oxy]phen­yl}ethanone
Source: Acta Crystallogr Sect E Struct Rep Online. 2012 Mar 17;68(Pt 4):o1083. doi: 10.1107/S1600536812010641 (PMC3344038; doi:10.1107/S1600536812010641)
Supplement: Supplementary file 2 [file e-68-o1083-Isup2.hkl]

#
# h,k,l, Fc-squared, Fo-squared, sigma(Fo-squared) and status flag
#
data_I
_shelx_title ' import in P -1'
_shelx_refln_list_code          4
_shelx_F_calc_maximum       44.96
_exptl_crystal_F_000       276.00
_reflns_d_resolution_high  0.7999
 
loop_
 _symmetry_equiv_pos_as_xyz
 'x, y, z'
 '-x, -y, -z'
 
_cell_length_a     7.7410
_cell_length_b     9.2300
_cell_length_c    10.4640
_cell_angle_alpha  71.632
_cell_angle_beta   75.222
_cell_angle_gamma  82.081
 
_shelx_F_squared_multiplier     1.000
 
loop_
 _refln_index_h
 _refln_index_k
 _refln_index_l
 _refln_F_squared_calc
 _refln_F_squared_meas
 _refln_F_squared_sigma
 _refln_observed_status
   2   0   0        2.95        4.28      0.21 o
   3   0   0      132.97      119.60      2.80 o
   4   0   0       42.01       38.96      1.40 o
   5   0   0       16.76       19.40      0.51 o
   6   0   0        4.10        3.97      0.20 o
  -7   1   0        6.35        4.88      0.20 o
  -6   1   0        6.47        5.32      0.24 o
  -5   1   0       42.69       39.91      1.52 o
  -4   1   0       24.81       25.48      0.71 o
  -3   1   0      288.92      266.77      6.27 o
  -1   1   0        3.66        3.64      0.27 o
   2   1   0       28.00       26.92      0.93 o
   3   1   0       65.60       63.95      2.17 o
   4   1   0      142.00      137.81      4.43 o
  -8   2   0        0.01        0.00      0.20 o
  -7   2   0        5.28        5.30      0.31 o
  -6   2   0       47.30       46.26      1.27 o
  -5   2   0       14.66       16.39      0.56 o
  -4   2   0       81.54       86.12      2.20 o
  -3   2   0      201.70      193.25      4.60 o
  -2   2   0      217.09      200.75      5.34 o
  -1   2   0      550.74      494.61     11.31 o
   0   2   0      256.99      209.48      4.99 o
   1   2   0        9.66        7.69      0.32 o
   2   2   0      217.49      192.65      4.54 o
   3   2   0       30.85       32.40      0.90 o
   4   2   0        4.92        5.74      0.29 o
   5   2   0        3.33        4.43      0.18 o
  -8   3   0        0.34        0.30      0.22 o
  -7   3   0        2.74        2.74      0.27 o
  -6   3   0       53.66       57.39      1.68 o
  -5   3   0        0.17       -0.14      0.25 o
  -4   3   0       17.00       17.85      0.62 o
  -3   3   0       23.12       26.32      0.83 o
  -2   3   0      154.96      154.35      3.80 o
  -1   3   0       32.50       25.30      0.75 o
   0   3   0       51.44       36.77      1.03 o
   1   3   0        4.61        5.17      0.50 o
   2   3   0       12.00       15.20      0.51 o
   3   3   0       15.12       15.26      0.52 o
   4   3   0        7.59       10.97      0.38 o
   5   3   0       11.92       10.89      0.51 o
   6   3   0       14.08       12.08      0.35 o
  -8   4   0        2.69        1.71      0.33 o
  -7   4   0        7.38        6.24      0.46 o
  -6   4   0        8.34        7.59      0.45 o
  -5   4   0       28.94       29.93      0.98 o
  -4   4   0       23.88       27.71      0.93 o
  -3   4   0        9.05        7.59      0.44 o
  -2   4   0      143.17      136.82      3.34 o
  -1   4   0        2.71        2.73      0.37 o
   1   4   0      468.20      475.99     10.90 o
   2   4   0      127.49      148.99      3.74 o
   3   4   0       90.61       99.02      2.51 o
   4   4   0        0.40       -0.21      0.21 o
   5   4   0        0.00       -0.10      0.20 o
   6   4   0        0.06        0.13      0.18 o
  -8   5   0        0.77        0.81      0.31 o
  -7   5   0        1.43        0.65      0.28 o
  -6   5   0        0.02        0.02      0.38 o
  -5   5   0        0.21        0.70      0.30 o
  -4   5   0       28.83       27.82      0.95 o
  -3   5   0      167.68      176.37      4.30 o
  -2   5   0      381.68      395.87      9.36 o
  -1   5   0       14.42       14.69      0.58 o
   0   5   0       33.48       38.42      1.18 o
   1   5   0      288.19      309.89      7.52 o
   2   5   0        3.35        2.07      0.55 o
   3   5   0      182.16      187.72      4.55 o
   4   5   0        6.26        7.01      0.38 o
   5   5   0       11.64       12.97      0.50 o
   6   5   0      101.42      120.13      3.06 o
   7   5   0       13.48       13.84      0.78 o
  -7   6   0        0.11       -0.04      0.53 o
  -6   6   0        1.08        1.56      0.37 o
  -5   6   0       20.91       19.34      0.92 o
  -4   6   0       94.36       97.60      2.86 o
  -3   6   0       60.04       63.70      2.37 o
  -2   6   0        3.17        2.24      0.45 o
  -1   6   0       16.43       16.64      0.68 o
   0   6   0        1.04        0.88      0.31 o
   1   6   0        2.66        1.62      0.32 o
   2   6   0        1.42        1.42      0.32 o
   3   6   0       26.32       28.36      0.90 o
   4   6   0       34.10       32.83      1.03 o
   5   6   0       76.44       76.96      2.19 o
   6   6   0       71.11       80.42      2.29 o
   7   6   0       11.22       10.13      0.53 o
  -6   7   0       20.77       20.35      1.15 o
  -5   7   0        3.65        3.79      0.53 o
  -4   7   0       11.85       12.54      0.77 o
  -3   7   0        0.20        0.00      0.29 o
  -2   7   0       15.08       13.95      0.68 o
  -1   7   0        4.15        3.60      0.64 o
   0   7   0       35.27       40.31      1.39 o
   1   7   0       36.59       32.23      1.10 o
   2   7   0        3.71        2.35      0.50 o
   3   7   0       11.90       10.29      0.62 o
   4   7   0       37.02       35.21      1.28 o
   5   7   0       18.66       19.10      0.77 o
   6   7   0        3.60        2.86      0.65 o
   7   7   0        0.37        0.16      0.40 o
  -5   8   0        4.02        2.80      0.47 o
  -4   8   0        0.10       -0.24      0.40 o
  -3   8   0        1.59        1.52      0.43 o
  -2   8   0        0.72        0.37      0.70 o
  -1   8   0        6.03        4.59      0.53 o
   0   8   0       19.40       15.56      0.84 o
   1   8   0       13.05       14.40      0.78 o
   2   8   0      127.42      120.73      4.31 o
   3   8   0        7.97        7.81      1.19 o
   4   8   0        3.75        3.61      0.50 o
   5   8   0        9.52        8.06      0.52 o
   6   8   0        2.69        2.42      0.40 o
  -4   9   0        0.02        0.11      0.43 o
  -3   9   0        0.78        1.29      0.86 o
  -2   9   0        0.38        0.38      0.36 o
  -1   9   0        8.03        7.18      0.71 o
   0   9   0        7.94        5.27      0.58 o
   1   9   0       21.11       19.23      1.37 o
   2   9   0        3.42        2.28      0.47 o
   3   9   0        1.34        1.82      0.62 o
   4   9   0        0.13        0.30      0.31 o
   5   9   0        1.24        0.78      0.44 o
  -3  10   0        0.49        0.82      0.54 o
  -2  10   0        1.33        1.32      1.80 o
  -1  10   0        0.85        0.63      0.50 o
   0  10   0        0.19       -0.29      0.70 o
   1  10   0        0.04        0.09      1.08 o
   2  10   0        0.03       -0.35      0.41 o
   3  10   0        3.09        3.48      0.53 o
   4  10   0        2.38        5.63      0.70 o
  -3 -10   1        4.35        5.49      0.65 o
  -2 -10   1        6.57        7.64      1.01 o
  -1 -10   1        1.24        1.81      0.54 o
   0 -10   1        1.21        0.28      0.51 o
   1 -10   1        0.64        0.44      0.63 o
   2 -10   1        0.00       -0.44      0.44 o
  -5  -9   1        0.02       -0.10      0.32 o
  -4  -9   1        2.56        2.38      0.55 o
  -3  -9   1        1.14        1.16      0.59 o
  -2  -9   1        0.58        0.24      0.51 o
  -1  -9   1        1.07        0.01      0.49 o
   0  -9   1       20.24       19.13      1.11 o
   1  -9   1        4.04        3.17      0.56 o
   2  -9   1       12.86       11.46      0.91 o
   3  -9   1        0.01        0.18      0.39 o
   4  -9   1        0.01        0.88      0.45 o
  -6  -8   1        0.16        0.81      0.33 o
  -5  -8   1        2.84        3.25      0.50 o
  -4  -8   1        6.42        6.32      0.51 o
  -3  -8   1        6.74        6.03      0.90 o
  -2  -8   1        1.43        1.59      0.70 o
  -1  -8   1        7.37        6.20      0.55 o
   0  -8   1      159.07      159.14      4.62 o
   1  -8   1       14.11       16.45      0.92 o
   2  -8   1       13.24       15.16      0.83 o
   3  -8   1        0.01        0.06      0.33 o
   4  -8   1        0.96        0.98      0.50 o
   5  -8   1        2.25        1.15      0.47 o
  -7  -7   1        0.04        0.01      0.25 o
  -6  -7   1        2.50        2.28      0.34 o
  -5  -7   1        1.74        1.36      0.30 o
  -4  -7   1       13.22       11.70      0.73 o
  -3  -7   1       15.87       16.47      0.76 o
  -2  -7   1      106.89      112.17      3.10 o
  -1  -7   1       71.46       72.83      2.22 o
   0  -7   1       37.98       40.72      2.32 o
   1  -7   1        8.48        7.71      0.58 o
   2  -7   1        0.10        0.11      0.39 o
   3  -7   1       48.23       52.89      2.43 o
   4  -7   1        4.10        3.77      0.44 o
   5  -7   1        0.60        1.40      1.14 o
   6  -7   1        9.92        8.94      0.72 o
  -7  -6   1        0.33        0.89      0.29 o
  -6  -6   1        0.52        0.20      0.27 o
  -5  -6   1        8.05        7.08      1.24 o
  -4  -6   1      327.71      361.93      8.77 o
  -3  -6   1      117.83      119.39      3.12 o
  -2  -6   1       14.34       13.90      0.96 o
  -1  -6   1      114.44      116.02      2.97 o
   0  -6   1        1.39        1.99      0.31 o
   1  -6   1       19.05       19.49      0.79 o
   2  -6   1        3.08        2.47      0.39 o
   3  -6   1        8.22        7.23      0.52 o
   4  -6   1        9.39       10.73      1.85 o
   5  -6   1       15.53       15.34      0.80 o
   6  -6   1       12.95       12.27      0.90 o
   7  -6   1        2.35        2.59      0.44 o
  -8  -5   1        0.14        0.13      0.09 o
  -7  -5   1       44.32       43.79      2.02 o
  -6  -5   1      129.62      137.06      4.80 o
  -5  -5   1        0.90        1.18      0.38 o
  -4  -5   1        6.06        6.14      0.60 o
  -3  -5   1       29.20       31.74      0.98 o
  -2  -5   1       21.39       20.85      1.43 o
  -1  -5   1        0.70        1.95      0.51 o
   0  -5   1       43.39       39.73      1.19 o
   1  -5   1      282.28      299.80      7.25 o
   2  -5   1      228.53      237.04      5.83 o
   3  -5   1        4.90        5.63      0.39 o
   4  -5   1       58.44       63.39      1.86 o
   5  -5   1       35.60       35.22      1.25 o
   6  -5   1        1.06        0.68      0.30 o
   7  -5   1        0.47        0.29      0.34 o
   8  -5   1        0.44        0.26      0.29 o
  -7  -4   1       42.49       44.43      1.35 o
  -6  -4   1       27.15       31.15      1.33 o
  -5  -4   1       56.34       61.33      1.66 o
  -4  -4   1       17.31       15.65      0.56 o
  -3  -4   1       23.50       25.91      0.81 o
  -2  -4   1        7.54        6.21      0.36 o
  -1  -4   1       67.00       68.28      1.80 o
   0  -4   1      162.47      197.18      4.79 o
   1  -4   1      184.92      179.97      4.58 o
   2  -4   1      328.99      333.46      8.03 o
   3  -4   1       36.29       38.99      1.15 o
   4  -4   1       19.58       24.26      0.98 o
   5  -4   1        3.21        3.43      0.52 o
   6  -4   1        1.69        2.06      0.27 o
   7  -4   1       12.45       11.22      0.76 o
   8  -4   1        7.19        6.26      0.53 o
  -7  -3   1        0.48        0.33      0.09 o
  -6  -3   1        2.77        2.44      0.20 o
  -5  -3   1        6.20        5.72      0.40 o
  -4  -3   1       19.50       20.16      1.04 o
  -3  -3   1        7.60        8.64      0.35 o
  -2  -3   1       35.05       38.09      2.10 o
  -1  -3   1       60.92       67.29      1.76 o
   0  -3   1       22.51       20.93      1.00 o
   1  -3   1       84.86       83.90      2.27 o
   2  -3   1       39.90       37.90      1.09 o
   3  -3   1      212.30      218.01      5.17 o
   4  -3   1        3.34        3.00      0.32 o
   5  -3   1       14.79       17.63      0.63 o
   6  -3   1       24.24       23.14      1.04 o
   7  -3   1        1.41        1.55      0.25 o
   8  -3   1        7.08        6.20      0.40 o
  -6  -2   1       38.40       39.60      1.04 o
  -5  -2   1       11.32       12.00      0.40 o
  -4  -2   1      204.58      233.39      7.72 o
  -3  -2   1       68.93       69.07      1.73 o
  -2  -2   1       17.80       16.62      0.51 o
  -1  -2   1       59.17       48.34      1.30 o
   0  -2   1      185.84      167.94      4.08 o
   1  -2   1        0.58        1.65      0.23 o
   2  -2   1        2.81        2.99      0.23 o
   3  -2   1        3.17        4.14      0.25 o
   4  -2   1       31.73       36.54      1.04 o
   5  -2   1        3.54        3.48      0.22 o
   6  -2   1        0.31        0.22      0.41 o
   7  -2   1        5.03        5.11      0.37 o
   8  -2   1        2.81        1.89      0.49 o
  -6  -1   1      180.81      193.30      4.50 o
  -5  -1   1       15.62       18.67      0.53 o
  -4  -1   1        2.70        1.75      0.16 o
  -3  -1   1       21.20       22.97      0.84 o
  -2  -1   1       36.34       33.03      0.83 o
  -1  -1   1      822.42      758.42     16.93 o
   0  -1   1       17.24       16.89      1.67 o
   3  -1   1      170.65      173.31      4.13 o
   4  -1   1      801.08      843.46     26.70 o
   5  -1   1      127.58      125.78      3.05 o
   6  -1   1        0.01        0.01      0.11 o
   7  -1   1       41.61       39.69      1.49 o
  -7   0   1       44.19       47.34      1.22 o
  -6   0   1       43.14       45.54      1.15 o
  -5   0   1       19.84       17.32      0.51 o
  -4   0   1        0.84        0.49      0.16 o
  -3   0   1       45.16       42.35      1.57 o
  -2   0   1        0.83        1.00      0.20 o
  -1   0   1      105.14       92.35      3.04 o
   1   0   1      282.58      246.59      7.85 o
   4   0   1        0.39        0.75      0.08 o
  -8   1   1        0.02       -0.07      0.07 o
  -7   1   1        0.82        0.35      0.13 o
  -6   1   1       16.90       17.67      0.75 o
  -5   1   1        0.45        0.23      0.16 o
  -4   1   1       51.40       50.47      2.83 o
  -3   1   1      282.31      252.76      5.78 o
  -2   1   1       96.82       99.33      2.39 o
  -1   1   1      296.23      287.59      6.53 o
   1   1   1       41.66       44.94      1.46 o
   2   1   1      185.01      151.82      4.88 o
  -8   2   1        5.39        5.21      0.44 o
  -7   2   1        0.86        0.83      0.17 o
  -6   2   1        8.39        8.68      0.40 o
  -5   2   1       34.76       33.94      1.00 o
  -4   2   1      164.06      169.46      4.12 o
  -3   2   1        1.82        2.61      0.23 o
  -2   2   1      169.28      151.84      3.67 o
  -1   2   1       59.59       48.48      1.24 o
   0   2   1        0.02        0.16      0.15 o
   1   2   1      886.34      787.84     17.59 o
   2   2   1       20.02       17.25      0.50 o
   3   2   1      117.57      112.76      2.64 o
  -8   3   1        0.14        0.21      0.27 o
  -7   3   1       20.88       21.29      0.78 o
  -6   3   1        1.62        2.40      0.63 o
  -5   3   1      110.32      121.55      3.09 o
  -4   3   1      167.80      165.20      4.69 o
  -3   3   1       11.83       15.90      0.58 o
  -2   3   1       46.00       48.72      1.34 o
  -1   3   1      156.86      142.59      3.49 o
   0   3   1      422.84      411.12      9.46 o
   1   3   1       74.76       82.68      2.10 o
   2   3   1      373.83      367.02      8.40 o
   3   3   1        1.25        1.79      0.17 o
   4   3   1       31.34       34.45      0.92 o
   5   3   1       27.64       28.14      1.04 o
  -8   4   1        0.50        0.98      0.29 o
  -7   4   1        0.30        0.37      0.21 o
  -6   4   1       34.37       32.99      1.20 o
  -5   4   1        6.30        5.68      0.39 o
  -4   4   1       59.94       66.59      1.85 o
  -3   4   1        0.60        1.94      0.47 o
  -2   4   1       56.58       54.98      1.48 o
  -1   4   1        0.90        0.58      0.40 o
   0   4   1      123.70      123.33      3.16 o
   1   4   1        5.55        7.39      0.38 o
   2   4   1     1343.78     1399.53     31.03 o
   3   4   1      531.29      551.04     12.43 o
   4   4   1       24.45       28.85      0.86 o
   5   4   1        1.18        0.91      0.15 o
   6   4   1        0.00        0.04      0.13 o
  -7   5   1        1.34        1.38      0.34 o
  -6   5   1        2.84        2.85      0.37 o
  -5   5   1        0.57        0.28      0.54 o
  -4   5   1       11.16       12.22      0.63 o
  -3   5   1       13.31       12.62      0.64 o
  -2   5   1       56.67       57.75      1.66 o
  -1   5   1      143.63      148.94      3.60 o
   0   5   1     1003.07     1102.11     24.82 o
   1   5   1       10.16        9.83      0.44 o
   2   5   1        2.56        3.55      0.32 o
   3   5   1        6.02        8.34      0.38 o
   4   5   1        0.37        0.22      0.17 o
   5   5   1       47.09       45.73      1.36 o
   6   5   1       19.14       20.84      0.67 o
   7   5   1        0.04        0.11      0.09 o
  -7   6   1        0.36        0.14      0.42 o
  -6   6   1        4.98        3.57      0.39 o
  -5   6   1        3.90        4.06      0.51 o
  -4   6   1        0.22        0.16      0.34 o
  -3   6   1       32.78       28.20      1.00 o
  -2   6   1       88.41       83.81      2.53 o
  -1   6   1        5.24        4.86      0.40 o
   0   6   1       10.46        6.41      0.39 o
   1   6   1       19.03       18.79      0.80 o
   2   6   1       18.46       18.19      0.68 o
   3   6   1        0.00        0.04      0.22 o
   4   6   1        0.37        0.16      0.27 o
   5   6   1        1.27        1.41      0.24 o
   6   6   1        0.00       -0.29      0.33 o
   7   6   1        7.72        8.09      0.92 o
  -6   7   1        1.18        0.90      0.68 o
  -5   7   1       39.14       41.47      1.71 o
  -4   7   1       67.72       72.81      2.38 o
  -3   7   1        4.11        4.80      1.09 o
  -2   7   1        0.03       -0.22      0.34 o
  -1   7   1        6.05        5.38      0.47 o
   0   7   1        1.33        0.84      0.30 o
   1   7   1        1.78        2.74      0.79 o
   2   7   1        3.53        1.54      0.30 o
   3   7   1        4.89        5.44      0.43 o
   4   7   1      100.11       99.98      2.81 o
   5   7   1        2.78        2.19      0.32 o
   6   7   1       10.71       11.84      0.55 o
   7   7   1        5.38        4.79      0.35 o
  -5   8   1        3.70        3.81      0.56 o
  -4   8   1       73.31       83.01      2.98 o
  -3   8   1        4.95        5.37      0.70 o
  -2   8   1        4.66        4.57      0.60 o
  -1   8   1       17.05       17.41      1.44 o
   0   8   1       12.99        9.61      0.63 o
   1   8   1        0.53        0.92      0.31 o
   2   8   1       74.73       59.04      2.00 o
   3   8   1       27.52       30.07      1.20 o
   4   8   1       13.34       11.41      0.64 o
   5   8   1        6.19        4.51      0.43 o
   6   8   1        0.64        0.73      0.30 o
   7   8   1        0.02        0.34      0.30 o
  -4   9   1        1.55        1.77      0.46 o
  -3   9   1        7.17        6.09      0.65 o
  -2   9   1        3.69        3.12      0.78 o
  -1   9   1        0.45       -0.30      0.42 o
   0   9   1       19.90       17.31      1.30 o
   1   9   1       18.21       14.77      0.93 o
   2   9   1       12.41        8.64      0.75 o
   3   9   1       13.73       12.91      1.39 o
   4   9   1        1.50        1.47      0.38 o
   5   9   1        0.60        0.59      0.32 o
   6   9   1        6.49        9.49      0.69 o
  -3  10   1        0.24        0.33      0.52 o
  -2  10   1        0.96        0.68      0.51 o
  -1  10   1        2.81        1.89      0.49 o
   0  10   1        1.00        0.25      0.36 o
   1  10   1        1.66        1.03      0.60 o
   2  10   1        2.88        1.77      0.57 o
   3  10   1        0.08        0.34      0.72 o
   4  10   1        1.87        1.96      0.48 o
   0  11   1        0.01        0.13      0.46 o
   1  11   1        0.36        0.53      0.51 o
   2  11   1        4.17        4.09      1.47 o
  -2 -10   2        2.65        2.11      0.58 o
  -1 -10   2        2.03        1.22      0.50 o
   0 -10   2        2.15        1.19      1.00 o
   1 -10   2        0.01       -0.45      0.45 o
  -4  -9   2       14.85       17.66      2.68 o
  -3  -9   2        1.17        1.41      0.50 o
  -2  -9   2        4.83        5.42      0.62 o
  -1  -9   2        0.53        0.29      0.57 o
   0  -9   2        1.02        1.23      0.44 o
   1  -9   2        1.67        1.93      0.52 o
   2  -9   2       21.55       24.55      1.50 o
   3  -9   2        0.06        0.07      0.40 o
   4  -9   2        4.90        2.90      0.56 o
  -5  -8   2        1.68        0.97      0.49 o
  -4  -8   2        0.01        0.12      0.31 o
  -3  -8   2        1.88        1.62      0.55 o
  -2  -8   2       15.95       17.03      1.98 o
  -1  -8   2        3.25        3.31      0.75 o
   0  -8   2        0.19        0.82      0.42 o
   1  -8   2        3.35        2.26      0.60 o
   2  -8   2       24.47       19.52      2.01 o
   3  -8   2        5.45        6.16      0.70 o
   4  -8   2        0.47        0.54      0.49 o
   5  -8   2        1.35        0.91      0.61 o
  -6  -7   2        0.01       -0.02      0.47 o
  -5  -7   2        7.91        8.01      0.83 o
  -4  -7   2       10.83       12.03      1.47 o
  -3  -7   2        0.02        0.17      0.49 o
  -2  -7   2        0.58        0.52      0.58 o
  -1  -7   2        1.65        1.54      0.89 o
   0  -7   2       97.24       98.42      2.95 o
   1  -7   2       55.70       60.71      2.10 o
   2  -7   2        4.43        3.73      0.61 o
   3  -7   2       10.12       11.03      0.66 o
   4  -7   2        4.29        3.73      0.75 o
   5  -7   2        5.57        5.01      1.14 o
   6  -7   2        0.08        0.14      0.34 o
  -7  -6   2        0.12        0.18      0.29 o
  -6  -6   2       12.63       11.61      0.63 o
  -5  -6   2        6.08        5.49      1.20 o
  -4  -6   2       11.88       11.32      0.98 o
  -3  -6   2       20.61       21.39      0.84 o
  -2  -6   2      166.15      173.11      4.50 o
  -1  -6   2       10.74       10.15      0.58 o
   0  -6   2        0.18       -0.28      0.29 o
   1  -6   2       21.22       23.13      0.89 o
   2  -6   2        3.45        3.29      0.43 o
   3  -6   2        6.28        5.83      0.68 o
   4  -6   2       14.19       13.89      0.73 o
   5  -6   2        0.77        0.04      0.32 o
   6  -6   2        1.67        2.33      1.11 o
   7  -6   2        0.00       -0.04      0.30 o
  -7  -5   2        0.05       -0.02      0.24 o
  -6  -5   2       12.39       11.37      1.50 o
  -5  -5   2      255.11      291.44      7.09 o
  -4  -5   2      404.98      453.92     14.80 o
  -3  -5   2        0.03       -0.36      0.36 o
  -2  -5   2       38.36       42.06      1.33 o
  -1  -5   2        5.54        4.22      0.38 o
   0  -5   2        1.12        1.60      0.30 o
   1  -5   2        4.20        4.72      0.47 o
   2  -5   2        7.79        6.14      0.50 o
   3  -5   2       15.22       16.20      0.69 o
   4  -5   2      169.17      185.46      4.85 o
   5  -5   2        0.10       -0.02      0.30 o
   6  -5   2        2.36        2.28      0.62 o
   7  -5   2        2.90        2.75      0.45 o
   8  -5   2        0.43       -0.20      0.33 o
  -8  -4   2        1.49        0.80      0.13 o
  -7  -4   2        0.76        0.29      0.22 o
  -6  -4   2       57.89       64.52      2.42 o
  -5  -4   2        1.45        1.54      0.38 o
  -4  -4   2       67.11       69.56      1.83 o
  -3  -4   2       18.74       16.39      0.63 o
  -2  -4   2        9.24       10.61      0.52 o
  -1  -4   2       68.64       71.28      1.87 o
   0  -4   2       67.48       72.20      1.89 o
   1  -4   2        8.08        9.43      0.52 o
   2  -4   2      463.88      525.90     12.31 o
   3  -4   2       45.36       44.20      1.32 o
   4  -4   2        1.07        0.66      0.31 o
   5  -4   2        0.93        1.52      0.29 o
   6  -4   2        1.04        1.01      0.33 o
   7  -4   2        0.38        1.00      0.32 o
   8  -4   2        0.30        0.44      0.26 o
  -8  -3   2        0.11        0.27      0.07 o
  -7  -3   2        0.93        0.89      0.18 o
  -6  -3   2        3.15        5.79      0.33 o
  -5  -3   2        4.00        3.77      0.44 o
  -4  -3   2       13.81       14.74      0.49 o
  -3  -3   2        1.40        1.25      0.33 o
  -2  -3   2       79.49       83.44      2.15 o
  -1  -3   2       35.49       35.21      0.98 o
   0  -3   2       22.15       23.15      0.73 o
   1  -3   2       70.55       69.85      1.87 o
   2  -3   2        4.09        2.84      0.30 o
   3  -3   2      117.42      136.56      3.35 o
   4  -3   2       33.20       31.98      0.99 o
   5  -3   2        7.68        9.02      0.69 o
   6  -3   2       26.19       28.18      0.88 o
   7  -3   2        3.44        3.29      0.38 o
   8  -3   2        4.24        4.04      0.42 o
  -7  -2   2       14.29       13.37      0.44 o
  -6  -2   2        9.29        8.91      0.38 o
  -5  -2   2        4.57        6.08      0.29 o
  -4  -2   2       22.20       22.62      1.00 o
  -3  -2   2       45.06       43.41      1.13 o
  -2  -2   2      260.38      268.32      6.11 o
  -1  -2   2       70.51       72.97      1.84 o
   0  -2   2       33.29       29.68      1.30 o
   1  -2   2        4.45        5.36      0.44 o
   2  -2   2       17.51       17.08      0.56 o
   3  -2   2        0.68        0.63      0.20 o
   4  -2   2       32.90       38.76      1.26 o
   5  -2   2        0.01        0.02      0.16 o
   6  -2   2       16.73       20.03      1.05 o
   7  -2   2        5.52        5.65      0.47 o
   8  -2   2        0.02        0.01      0.14 o
  -7  -1   2        2.67        2.57      0.20 o
  -6  -1   2        4.32        4.63      0.27 o
  -5  -1   2       69.52       73.77      1.88 o
  -4  -1   2      782.62      790.85     17.96 o
  -3  -1   2        5.05        3.95      0.44 o
  -2  -1   2        3.24        2.19      0.18 o
  -1  -1   2      445.31      407.35      9.23 o
   0  -1   2      326.14      282.92      6.56 o
   1  -1   2      118.70      115.60      2.84 o
   2  -1   2      310.80      276.24      6.46 o
   3  -1   2      952.97      900.25     20.28 o
   4  -1   2      919.12      921.27     20.60 o
   5  -1   2      159.81      163.41      5.76 o
   6  -1   2      113.87      114.68      2.76 o
   7  -1   2        7.41        6.44      0.32 o
  -8   0   2        4.52        4.15      0.22 o
  -7   0   2        0.00        0.22      0.16 o
  -6   0   2       42.10       41.15      1.11 o
  -5   0   2        2.68        2.75      0.24 o
  -4   0   2      189.93      202.68      4.83 o
  -3   0   2       40.77       38.96      1.00 o
  -2   0   2      314.05      295.37      6.85 o
  -1   0   2       98.18       85.96      2.84 o
   0   0   2      138.77      121.55      2.78 o
   1   0   2      602.00      560.98     12.58 o
   3   0   2       11.43       12.78      0.39 o
   5   0   2       66.46       64.59      1.54 o
  -8   1   2        0.73        1.37      0.18 o
  -7   1   2        3.83        3.79      0.27 o
  -6   1   2       11.82       13.77      0.53 o
  -5   1   2        2.62        2.86      0.29 o
  -4   1   2        1.65        1.84      0.24 o
  -3   1   2        3.79        4.61      0.26 o
  -2   1   2        2.12        1.98      0.29 o
   1   1   2      566.02      497.69     11.42 o
   3   1   2      147.65      131.95      3.02 o
  -8   2   2        7.53        6.01      0.38 o
  -7   2   2        6.87        7.10      0.53 o
  -6   2   2        3.43        3.46      0.28 o
  -5   2   2       43.84       44.70      2.03 o
  -4   2   2       83.90       88.79      2.34 o
  -3   2   2        1.08        0.46      0.20 o
  -2   2   2      369.38      358.03      8.09 o
  -1   2   2       34.25       35.45      1.15 o
   0   2   2      293.75      272.07      6.20 o
   1   2   2       40.95       33.60      0.85 o
   2   2   2      173.86      152.70      3.57 o
   3   2   2        8.32       13.94      0.70 o
  -8   3   2        0.10        0.24      0.33 o
  -7   3   2        7.94        6.93      0.45 o
  -6   3   2       10.56       12.09      0.88 o
  -5   3   2       17.69       17.34      0.63 o
  -4   3   2       54.90       63.81      1.72 o
  -3   3   2      658.18      706.59     15.82 o
  -2   3   2      779.51      808.05     18.37 o
  -1   3   2       26.46       24.89      0.73 o
   0   3   2       73.45       66.47      1.77 o
   1   3   2       97.98       83.75      2.09 o
   2   3   2      768.48      706.11     15.83 o
   3   3   2       43.03       45.35      1.16 o
   4   3   2      335.06      347.21      7.95 o
  -8   4   2        0.24        0.27      0.33 o
  -7   4   2        0.09        0.07      0.32 o
  -6   4   2        0.97        1.05      0.28 o
  -5   4   2        2.64        2.44      0.37 o
  -4   4   2       76.54       82.64      2.36 o
  -3   4   2       55.81       62.57      1.72 o
  -2   4   2       50.24       49.59      1.36 o
  -1   4   2       71.72       71.83      1.84 o
   0   4   2       46.83       49.19      1.41 o
   1   4   2       23.13       28.07      0.93 o
   2   4   2      292.40      300.80      6.90 o
   3   4   2        5.68        5.43      0.26 o
   4   4   2      270.12      280.54      6.47 o
   5   4   2       20.01       19.58      0.60 o
  -7   5   2        0.29       -0.20      0.30 o
  -6   5   2        0.03        0.22      0.28 o
  -5   5   2        2.14        2.10      0.31 o
  -4   5   2        0.02        0.03      0.34 o
  -3   5   2        1.02        1.53      0.31 o
  -2   5   2        4.92        5.17      0.36 o
  -1   5   2      426.31      432.51     10.07 o
   0   5   2        0.08        1.16      0.27 o
   1   5   2      107.64      116.84      2.77 o
   2   5   2      881.84      943.87     21.07 o
   3   5   2        4.63        4.44      0.30 o
   4   5   2        4.35        2.80      0.27 o
   5   5   2        3.57        4.21      0.27 o
   6   5   2        5.21        4.93      0.24 o
  -7   6   2        0.05        0.24      0.37 o
  -6   6   2        0.55        0.02      0.31 o
  -5   6   2        4.65        3.91      0.43 o
  -4   6   2       47.64       52.08      1.72 o
  -3   6   2       15.92       16.91      0.70 o
  -2   6   2       63.06       66.22      1.88 o
  -1   6   2        0.17        0.28      0.30 o
   0   6   2        0.17        0.81      0.29 o
   1   6   2       12.08        9.54      0.51 o
   2   6   2       34.24       37.08      1.11 o
   3   6   2       14.79       14.50      1.06 o
   4   6   2       21.70       23.72      0.79 o
   5   6   2       10.56       11.54      0.51 o
   6   6   2        1.88        1.72      0.22 o
   7   6   2        4.88        4.15      0.35 o
  -6   7   2        5.29        3.88      0.51 o
  -5   7   2        4.96        5.82      0.56 o
  -4   7   2       61.10       65.36      2.29 o
  -3   7   2      139.67      161.11      4.51 o
  -2   7   2      315.16      346.87      9.00 o
  -1   7   2       11.14       10.67      0.56 o
   0   7   2        0.45        0.08      0.28 o
   1   7   2       19.38       17.42      0.70 o
   2   7   2       23.56       23.34      0.85 o
   3   7   2       43.68       38.79      1.28 o
   4   7   2       50.18       49.05      1.57 o
   5   7   2       10.45       10.20      0.49 o
   6   7   2       34.52       35.07      1.32 o
   7   7   2        2.71        2.67      0.27 o
  -5   8   2        6.35        4.84      0.89 o
  -4   8   2       54.77       57.33      2.09 o
  -3   8   2        6.16        5.79      0.62 o
  -2   8   2       70.13       76.55      2.49 o
  -1   8   2       61.10       66.32      2.30 o
   0   8   2       88.35       88.03      2.99 o
   1   8   2       17.71       17.25      0.89 o
   2   8   2       10.16        8.71      0.52 o
   3   8   2        1.98        0.79      0.45 o
   4   8   2      134.15      127.00      3.81 o
   5   8   2        5.10        4.57      1.01 o
   6   8   2        2.59        1.46      0.31 o
   7   8   2        0.89        1.60      0.32 o
  -4   9   2        0.41        0.39      0.45 o
  -3   9   2        7.74        6.26      0.76 o
  -2   9   2        0.91        0.76      0.90 o
  -1   9   2        3.58        1.78      0.47 o
   0   9   2        0.74        0.85      0.34 o
   1   9   2        3.48        2.84      0.41 o
   2   9   2       15.18       10.07      0.70 o
   3   9   2        0.25        0.82      0.34 o
   4   9   2       13.81       10.54      0.70 o
   5   9   2        0.99        0.31      0.47 o
   6   9   2        3.79        2.88      0.81 o
  -3  10   2        1.57        2.12      1.06 o
  -2  10   2        0.33       -0.02      0.48 o
  -1  10   2        3.41        2.84      0.53 o
   0  10   2        2.26        2.39      0.52 o
   1  10   2        5.38        4.70      1.01 o
   2  10   2        0.85        0.66      0.82 o
   3  10   2        0.01       -0.27      0.32 o
   4  10   2        3.22        1.99      0.71 o
   5  10   2        1.34        2.24      0.50 o
  -1  11   2        0.15        0.20      0.46 o
   0  11   2        0.14       -0.26      0.48 o
   1  11   2        0.00        0.34      0.57 o
   2  11   2        0.00       -0.47      0.47 o
   3  11   2        0.17        0.35      0.56 o
  -3  -9   3        9.34        8.02      0.82 o
  -2  -9   3        3.39        3.91      0.65 o
  -1  -9   3        5.28        3.40      0.89 o
   0  -9   3        2.10        2.04      0.57 o
   1  -9   3        0.19        0.46      0.60 o
   2  -9   3        0.92        0.26      0.76 o
   3  -9   3        0.96        0.30      0.52 o
  -4  -8   3        0.01        0.00      0.33 o
  -3  -8   3        9.28       10.09      0.79 o
  -2  -8   3        2.93        2.90      0.72 o
  -1  -8   3       16.75       13.75      0.92 o
   0  -8   3        8.78        7.48      0.58 o
   1  -8   3        1.25        0.87      0.40 o
   2  -8   3       17.99       19.09      1.11 o
   3  -8   3        0.25        0.28      0.51 o
   4  -8   3        5.93        5.20      0.68 o
   5  -8   3        0.33        0.58      0.52 o
  -6  -7   3        0.02       -0.31      0.60 o
  -5  -7   3        1.12        1.87      0.67 o
  -4  -7   3        0.85        1.14      0.46 o
  -3  -7   3        2.56        3.01      0.53 o
  -2  -7   3        5.10        5.21      0.95 o
  -1  -7   3       15.62       17.21      1.03 o
   0  -7   3       17.96       18.56      0.96 o
   1  -7   3        1.84        1.98      0.39 o
   2  -7   3       23.33       21.65      1.52 o
   3  -7   3        4.90        5.32      0.67 o
   4  -7   3        0.23        0.07      0.37 o
   5  -7   3        0.26       -0.05      0.38 o
   6  -7   3        0.48        0.78      0.76 o
  -6  -6   3        7.86        8.49      0.62 o
  -5  -6   3        3.46        2.65      0.41 o
  -4  -6   3       35.27       36.03      1.25 o
  -3  -6   3       45.78       49.66      1.66 o
  -2  -6   3      238.63      269.86     10.86 o
  -1  -6   3      124.49      133.42      3.71 o
   0  -6   3        8.77        9.96      0.63 o
   1  -6   3       18.74       17.92      1.25 o
   2  -6   3       40.68       40.84      1.47 o
   3  -6   3        1.10        1.02      0.34 o
   4  -6   3        0.66       -0.13      0.37 o
   5  -6   3        1.16        0.85      0.50 o
   6  -6   3        2.20        1.67      0.47 o
   7  -6   3        1.47        0.68      0.37 o
  -7  -5   3        2.61        2.75      0.33 o
  -6  -5   3        0.02       -0.02      0.44 o
  -5  -5   3        7.43        8.77      0.52 o
  -4  -5   3      178.07      184.08      4.74 o
  -3  -5   3      290.36      306.99      7.22 o
  -2  -5   3      637.32      679.78     15.56 o
  -1  -5   3        0.00       -0.28      0.57 o
   0  -5   3       22.13       25.27      2.15 o
   1  -5   3        0.34        0.48      0.81 o
   2  -5   3       35.91       36.16      1.17 o
   3  -5   3      106.80      114.96      3.05 o
   4  -5   3        5.72        5.04      0.44 o
   5  -5   3        1.36        1.14      0.41 o
   6  -5   3       42.71       44.84      1.83 o
   7  -5   3        0.27       -0.03      0.31 o
  -7  -4   3        2.13        1.64      0.29 o
  -6  -4   3        1.70        1.46      0.44 o
  -5  -4   3       29.94       27.18      0.91 o
  -4  -4   3       27.19       26.50      0.90 o
  -3  -4   3       70.48       77.18      1.97 o
  -2  -4   3        6.44        9.46      0.51 o
  -1  -4   3       69.81       67.88      1.85 o
   0  -4   3      219.68      235.11      5.57 o
   1  -4   3       12.44       15.27      1.41 o
   2  -4   3       40.24       38.55      2.05 o
   3  -4   3        2.62        4.25      0.48 o
   4  -4   3      185.01      207.59      5.15 o
   5  -4   3        0.43       -0.15      0.23 o
   6  -4   3        0.37        0.55      0.57 o
   7  -4   3        0.87        0.21      0.26 o
   8  -4   3        0.35        0.33      0.23 o
  -8  -3   3        7.69        5.39      0.40 o
  -7  -3   3       12.71       12.97      0.60 o
  -6  -3   3        1.07        0.82      0.24 o
  -5  -3   3        0.01        0.35      0.29 o
  -4  -3   3        4.67        4.01      0.33 o
  -3  -3   3       67.32       72.19      1.90 o
  -2  -3   3       12.54       11.57      0.69 o
  -1  -3   3       26.95       31.03      1.03 o
   0  -3   3        3.74        4.80      0.45 o
   1  -3   3       11.88        9.82      0.45 o
   2  -3   3        2.71        2.71      0.31 o
   3  -3   3        0.89        1.63      0.59 o
   4  -3   3        5.81        7.43      0.78 o
   5  -3   3        0.00        0.20      0.22 o
   6  -3   3       30.04       32.08      1.10 o
   7  -3   3        0.68        0.35      0.21 o
   8  -3   3        0.74        0.58      0.24 o
  -8  -2   3        6.24        7.27      0.35 o
  -7  -2   3        9.13        8.12      0.42 o
  -6  -2   3        0.00        0.00      0.18 o
  -5  -2   3       37.37       39.27      1.15 o
  -4  -2   3       32.37       32.46      1.35 o
  -3  -2   3        5.35        7.19      0.38 o
  -2  -2   3      130.82      143.56      3.50 o
  -1  -2   3       22.21       21.31      0.70 o
   0  -2   3       53.07       67.89      1.83 o
   1  -2   3       95.36       96.63      2.40 o
   2  -2   3       13.57       13.06      0.74 o
   3  -2   3       14.75       14.32      0.51 o
   4  -2   3       38.64       42.83      1.23 o
   5  -2   3        0.25        0.39      0.19 o
   6  -2   3        6.88        5.53      0.32 o
   7  -2   3        5.49        4.76      0.28 o
   8  -2   3        6.23        6.15      0.34 o
  -8  -1   3        0.40        0.51      0.16 o
  -7  -1   3        4.97        5.54      0.33 o
  -6  -1   3        1.15        1.29      0.24 o
  -5  -1   3       48.18       48.40      1.40 o
  -4  -1   3       56.87       55.96      1.49 o
  -3  -1   3      209.98      221.86      7.69 o
  -1  -1   3       24.67       21.21      0.68 o
   0  -1   3       43.59       38.02      1.40 o
   1  -1   3       11.98       11.14      0.43 o
   2  -1   3        2.90        1.38      0.23 o
   3  -1   3      316.56      331.26      7.62 o
   4  -1   3        2.08        0.84      0.24 o
   5  -1   3      210.02      199.07      6.60 o
   6  -1   3      151.48      166.69      3.93 o
   7  -1   3       36.94       35.73      0.95 o
  -8   0   3        1.79        1.53      0.22 o
  -7   0   3       24.77       24.83      0.80 o
  -6   0   3       22.06       23.95      0.78 o
  -5   0   3       38.21       38.76      1.18 o
  -4   0   3       81.00       85.12      2.08 o
  -3   0   3       16.14       18.65      0.60 o
  -2   0   3       56.99       55.41      1.40 o
  -1   0   3     1002.14      905.08     28.20 o
   0   0   3     2021.42     1822.00     56.16 o
   1   0   3      551.21      493.02     11.17 o
   2   0   3      105.78       98.39      2.34 o
   3   0   3       29.87       30.65      0.82 o
   5   0   3       41.29       35.55      1.45 o
   6   0   3      148.07      136.67      4.50 o
  -8   1   3       15.39       14.99      0.67 o
  -7   1   3       13.15       12.66      0.55 o
  -6   1   3        6.56        7.54      0.42 o
  -5   1   3       42.65       39.47      1.57 o
  -4   1   3       41.69       38.76      1.51 o
  -3   1   3        1.33        1.77      0.27 o
  -2   1   3       49.35       44.72      1.82 o
  -1   1   3      379.95      351.38     11.31 o
   0   1   3     1156.77     1051.47     32.75 o
   2   1   3      576.37      536.05     12.04 o
   3   1   3       14.43       17.14      0.49 o
   4   1   3      160.10      167.14      3.84 o
   5   1   3       21.06       19.09      0.49 o
  -8   2   3        8.41        8.80      0.51 o
  -7   2   3        2.00        1.75      0.40 o
  -6   2   3        6.17        6.30      0.51 o
  -5   2   3        1.11        1.33      0.43 o
  -4   2   3       32.81       31.46      0.96 o
  -3   2   3       72.38       69.27      2.63 o
  -2   2   3        8.67        8.05      0.38 o
  -1   2   3      512.30      502.50     11.33 o
   0   2   3     1327.30     1234.91     27.38 o
   1   2   3      180.94      162.41      3.83 o
   2   2   3       43.08       40.58      1.03 o
   3   2   3      462.55      458.69     14.46 o
   4   2   3       86.94       90.64      2.15 o
  -8   3   3       10.78       10.47      0.91 o
  -7   3   3        3.92        4.30      0.53 o
  -6   3   3        3.91        3.06      0.32 o
  -5   3   3        9.01        9.67      0.51 o
  -4   3   3        0.07       -0.27      0.29 o
  -3   3   3       34.26       33.99      1.16 o
  -2   3   3      274.34      279.14      6.54 o
  -1   3   3      250.99      254.75      6.03 o
   0   3   3     1260.37     1227.71     27.99 o
   1   3   3        2.71        1.97      0.25 o
   2   3   3        0.00        0.29      0.18 o
   3   3   3        9.92        8.42      0.34 o
   4   3   3       29.34       31.91      0.84 o
   5   3   3       49.37       45.21      1.09 o
  -7   4   3        0.65        0.81      0.26 o
  -6   4   3        0.41        0.71      0.30 o
  -5   4   3        0.82        1.01      0.30 o
  -4   4   3        1.47        0.83      0.27 o
  -3   4   3       39.40       45.49      1.36 o
  -2   4   3      163.95      179.50      4.39 o
  -1   4   3      167.64      172.73      4.32 o
   0   4   3       51.04       42.24      1.16 o
   1   4   3      415.05      427.07      9.77 o
   2   4   3      111.00      119.17      2.95 o
   3   4   3      105.47      125.65      3.01 o
   4   4   3      238.76      235.14      5.74 o
   5   4   3      105.20      105.30      2.57 o
  -7   5   3        1.15        0.53      0.32 o
  -6   5   3        0.00        0.87      0.43 o
  -5   5   3        5.56        4.31      0.42 o
  -4   5   3        8.56        9.72      1.45 o
  -3   5   3        2.69        2.58      0.32 o
  -2   5   3       18.44       18.84      0.77 o
  -1   5   3        7.20        8.49      0.47 o
   0   5   3       48.15       48.57      1.44 o
   1   5   3      538.27      535.51     14.56 o
   2   5   3        6.40        7.00      0.39 o
   3   5   3       99.87      113.65      2.88 o
   4   5   3      146.26      163.60      4.00 o
   5   5   3        9.97        9.46      0.38 o
   6   5   3        1.73        2.82      0.20 o
  -7   6   3        2.10        2.69      0.44 o
  -6   6   3        0.54        0.45      0.39 o
  -5   6   3        2.22        1.16      0.32 o
  -4   6   3       10.32       13.28      0.73 o
  -3   6   3        6.97        6.09      0.49 o
  -2   6   3       88.12       89.85      4.78 o
  -1   6   3        8.79        9.97      0.59 o
   0   6   3      419.05      442.27     11.98 o
   1   6   3        6.11        6.04      0.38 o
   2   6   3       12.23       13.94      0.56 o
   3   6   3      137.56      138.74      3.51 o
   4   6   3       46.61       49.34      1.38 o
   5   6   3        0.02        0.25      1.06 o
   6   6   3        1.69        1.79      0.24 o
   7   6   3        6.56        7.59      0.33 o
  -6   7   3        0.14        0.56      0.54 o
  -5   7   3        0.17       -0.15      0.37 o
  -4   7   3       30.34       29.93      1.36 o
  -3   7   3        0.90        1.82      1.04 o
  -2   7   3      169.68      178.40      4.69 o
  -1   7   3       58.94       63.34      1.85 o
   0   7   3      511.58      567.02     13.72 o
   1   7   3        1.04        0.83      0.33 o
   2   7   3        1.89        3.46      0.40 o
   3   7   3        0.14        0.42      0.30 o
   4   7   3       26.70       27.55      1.26 o
   5   7   3       47.08       46.70      1.55 o
   6   7   3        0.18        0.00      0.24 o
   7   7   3        0.12       -0.05      0.18 o
  -5   8   3        0.95        1.15      0.46 o
  -4   8   3       10.66        9.01      0.76 o
  -3   8   3       40.52       43.85      1.78 o
  -2   8   3      112.69      126.42      4.05 o
  -1   8   3       19.05       17.33      0.88 o
   0   8   3        2.19        1.95      0.67 o
   1   8   3       49.08       49.59      1.69 o
   2   8   3       33.34       37.23      1.28 o
   3   8   3        3.34        3.22      0.37 o
   4   8   3        0.04        0.01      0.24 o
   5   8   3        2.49        2.74      0.38 o
   6   8   3       60.90       59.07      3.31 o
   7   8   3        0.71        0.66      0.22 o
  -4   9   3        4.88        4.46      0.67 o
  -3   9   3        0.09        0.22      0.40 o
  -2   9   3        4.87        4.55      0.55 o
  -1   9   3        0.04       -0.35      0.69 o
   0   9   3        1.08        1.01      0.35 o
   1   9   3        0.06        0.47      0.32 o
   2   9   3        5.92        6.91      0.56 o
   3   9   3        2.95        3.40      0.67 o
   4   9   3        2.49        1.58      0.37 o
   5   9   3        6.38        4.89      0.44 o
   6   9   3        0.20       -0.27      0.27 o
  -3  10   3        0.01       -0.28      0.76 o
  -2  10   3        4.52        6.22      0.70 o
  -1  10   3        0.15        0.90      0.51 o
   0  10   3        2.35        2.11      0.78 o
   1  10   3        6.19        6.96      1.16 o
   2  10   3        1.05        0.93      0.37 o
   3  10   3        4.58        5.38      0.60 o
   4  10   3        0.04       -0.07      0.33 o
   5  10   3        0.69        0.69      0.41 o
  -1  11   3        0.61        2.01      0.62 o
   0  11   3       10.44       13.48      1.03 o
   1  11   3        0.00       -0.05      0.42 o
   2  11   3        0.34        0.32      0.41 o
   3  11   3        0.23        0.11      0.46 o
  -1  -9   4        2.36        0.53      0.53 o
   0  -9   4        0.09        0.18      0.53 o
   1  -9   4        1.02        0.47      0.58 o
   2  -9   4        1.14        1.01      0.55 o
  -4  -8   4        0.21        0.82      0.56 o
  -3  -8   4        0.32        0.38      0.40 o
  -2  -8   4        0.45        0.19      0.48 o
  -1  -8   4        3.06        3.96      0.56 o
   0  -8   4        2.78        3.64      0.57 o
   1  -8   4       13.57       14.24      1.08 o
   2  -8   4        0.37        0.04      0.38 o
   3  -8   4        1.06        1.19      1.04 o
   4  -8   4        9.51        9.98      1.62 o
  -5  -7   4        3.79        2.51      0.50 o
  -4  -7   4        0.22        0.28      0.37 o
  -3  -7   4        1.32        0.98      0.51 o
  -2  -7   4        4.99        3.95      0.54 o
  -1  -7   4       16.55       16.27      0.86 o
   0  -7   4       13.23       11.60      0.84 o
   1  -7   4        0.12       -0.14      0.53 o
   2  -7   4        4.73        4.72      0.69 o
   3  -7   4        0.00        0.52      0.39 o
   4  -7   4        0.00       -0.12      0.49 o
   5  -7   4        1.36        1.01      0.91 o
  -6  -6   4        1.28        0.71      0.60 o
  -5  -6   4        8.33        8.75      0.64 o
  -4  -6   4       23.61       25.63      1.08 o
  -3  -6   4        3.03        3.16      0.55 o
  -2  -6   4       26.60       25.35      1.14 o
  -1  -6   4       49.97       48.70      1.66 o
   0  -6   4      464.23      535.38     13.69 o
   1  -6   4       50.06       52.87      1.85 o
   2  -6   4       25.89       24.63      1.08 o
   3  -6   4       52.94       56.62      3.09 o
   4  -6   4       30.88       30.43      1.47 o
   5  -6   4        0.18        0.16      0.62 o
   6  -6   4        0.02        0.36      0.39 o
  -6  -5   4        1.06        0.71      0.55 o
  -5  -5   4        0.39        0.28      0.29 o
  -4  -5   4       15.63       18.11      1.40 o
  -3  -5   4        2.36        1.86      0.47 o
  -2  -5   4      301.88      327.85      8.01 o
  -1  -5   4       34.66       32.20      1.22 o
   0  -5   4      278.27      299.54      7.42 o
   1  -5   4        2.12        1.14      0.57 o
   2  -5   4        3.70        3.04      0.86 o
   3  -5   4       20.37       21.70      0.95 o
   4  -5   4       23.56       22.80      0.98 o
   5  -5   4       35.47       34.41      1.39 o
   6  -5   4        5.15        3.57      0.48 o
   7  -5   4        0.43        0.51      0.42 o
  -7  -4   4        0.00       -0.24      0.24 o
  -6  -4   4       11.48       11.26      0.62 o
  -5  -4   4        0.94        1.49      0.53 o
  -4  -4   4       32.72       31.42      1.51 o
  -3  -4   4      131.38      133.32      3.51 o
  -2  -4   4       22.98       22.93      0.85 o
  -1  -4   4       21.03       18.86      0.76 o
   0  -4   4      128.87      142.62      4.37 o
   1  -4   4        1.87        1.95      0.43 o
   2  -4   4       30.45       29.95      0.99 o
   3  -4   4        0.41       -0.31      0.31 o
   4  -4   4        0.35        0.39      0.30 o
   5  -4   4        0.16        0.32      0.30 o
   6  -4   4       18.20       18.15      0.85 o
   7  -4   4        1.24        0.83      0.44 o
   8  -4   4        1.26        1.15      0.49 o
  -7  -3   4        0.00        0.27      0.24 o
  -6  -3   4       26.14       27.27      1.04 o
  -5  -3   4        2.22        1.93      0.53 o
  -4  -3   4        0.39       -0.16      0.33 o
  -3  -3   4        2.04        2.13      0.99 o
  -2  -3   4        1.09        1.96      0.40 o
  -1  -3   4      100.50      100.42      2.72 o
   0  -3   4        0.01       -0.30      0.30 o
   1  -3   4        0.07        0.21      0.37 o
   2  -3   4       21.29       21.54      0.76 o
   3  -3   4       11.93       11.29      0.64 o
   4  -3   4        1.81        2.36      0.34 o
   5  -3   4        4.67        5.12      0.40 o
   6  -3   4        0.10        0.14      0.23 o
   7  -3   4        0.75        0.53      0.20 o
   8  -3   4        0.57        0.40      0.22 o
  -7  -2   4       12.84       14.30      0.71 o
  -6  -2   4       16.70       18.34      0.69 o
  -5  -2   4        4.76        4.35      0.35 o
  -4  -2   4       43.81       42.53      1.86 o
  -3  -2   4       38.58       38.07      1.62 o
  -2  -2   4      193.48      200.55      4.72 o
  -1  -2   4       43.26       46.14      1.33 o
   0  -2   4      345.10      365.02      8.47 o
   1  -2   4       51.17       48.34      2.17 o
   2  -2   4      109.19      116.00      2.96 o
   3  -2   4       32.93       37.61      1.12 o
   4  -2   4        0.28        0.15      0.24 o
   5  -2   4       20.20       21.10      0.81 o
   6  -2   4       27.73       24.73      0.82 o
   7  -2   4        2.71        2.48      0.28 o
   8  -2   4        4.76        4.62      0.32 o
  -8  -1   4       11.81       10.93      0.58 o
  -7  -1   4        3.03        3.64      0.35 o
  -6  -1   4        5.83        5.41      0.38 o
  -5  -1   4        2.29        2.42      0.29 o
  -4  -1   4       50.71       53.75      1.51 o
  -3  -1   4       19.91       17.41      0.93 o
  -2  -1   4      532.03      570.91     19.25 o
  -1  -1   4       12.32       14.80      1.25 o
   0  -1   4      972.47     1031.64     22.93 o
   1  -1   4        4.28        3.42      0.33 o
   2  -1   4       55.46       53.46      1.42 o
   3  -1   4      219.12      226.50      5.29 o
   4  -1   4        0.32       -0.09      0.16 o
   5  -1   4      123.42      132.50      5.92 o
   6  -1   4      138.53      133.77      3.45 o
   7  -1   4       27.66       24.78      0.79 o
   8  -1   4       41.71       41.44      1.64 o
  -8   0   4        0.00        0.18      0.22 o
  -7   0   4        3.12        3.46      0.35 o
  -6   0   4        0.50        0.38      0.24 o
  -5   0   4       75.75       77.67      2.11 o
  -4   0   4       84.11       85.74      2.26 o
  -3   0   4      145.20      145.12      3.53 o
  -2   0   4      565.06      608.36     13.75 o
  -1   0   4      176.57      154.24      5.06 o
   0   0   4      899.40      865.63     27.07 o
   1   0   4      294.42      292.87      6.66 o
   2   0   4      340.18      319.37      8.36 o
   3   0   4      146.05      125.46      2.98 o
   4   0   4       14.51       16.69      0.51 o
   5   0   4        0.44        0.57      0.18 o
   6   0   4      442.78      459.27     15.17 o
   7   0   4       43.20       38.78      0.98 o
  -8   1   4        2.55        2.24      0.29 o
  -7   1   4        1.00        2.04      0.47 o
  -6   1   4       52.29       54.97      1.66 o
  -5   1   4        1.62        1.64      0.31 o
  -4   1   4       16.24       15.61      0.93 o
  -3   1   4       47.11       43.55      1.84 o
  -2   1   4        6.41        4.01      0.42 o
  -1   1   4        0.04       -0.44      0.44 o
   0   1   4      620.92      576.05     18.16 o
   1   1   4      124.03      115.57      2.73 o
   2   1   4        8.15        8.07      0.35 o
   3   1   4       52.48       49.16      1.24 o
   4   1   4       86.20       91.88      2.20 o
   5   1   4        2.10        1.24      0.16 o
   6   1   4        0.33        0.58      0.09 o
  -8   2   4        0.90        0.55      0.31 o
  -7   2   4       70.27       80.09      2.79 o
  -6   2   4       23.41       24.08      1.22 o
  -5   2   4        3.60        3.48      0.58 o
  -4   2   4        7.03        8.07      0.67 o
  -3   2   4        5.07        6.96      1.20 o
  -2   2   4        0.10        0.65      0.27 o
  -1   2   4       19.28       18.12      1.11 o
   0   2   4      179.88      151.44      3.68 o
   1   2   4      418.86      421.56      9.45 o
   2   2   4      906.35      854.88     26.83 o
   3   2   4       52.79       47.05      1.75 o
   4   2   4        0.16        0.20      0.16 o
   5   2   4       66.10       69.05      1.64 o
  -7   3   4        6.04        6.12      0.73 o
  -6   3   4       39.41       42.42      2.24 o
  -5   3   4        0.54        0.65      0.24 o
  -4   3   4        0.00       -0.39      0.39 o
  -3   3   4        0.01        0.41      0.26 o
  -2   3   4       34.85       32.41      1.00 o
  -1   3   4      789.13      832.03     18.29 o
   0   3   4      394.07      416.58      9.35 o
   1   3   4        1.00        1.15      0.28 o
   2   3   4       16.59       19.68      0.74 o
   3   3   4        0.14        0.44      0.24 o
   4   3   4      157.12      169.62      5.65 o
   5   3   4        0.44        0.07      0.11 o
  -7   4   4        8.41        7.57      0.57 o
  -6   4   4       12.84       13.24      0.72 o
  -5   4   4        0.39        0.17      0.27 o
  -4   4   4       16.45       19.69      0.80 o
  -3   4   4        3.93        4.10      0.65 o
  -2   4   4        0.58        1.58      0.43 o
  -1   4   4       10.64       13.32      1.16 o
   0   4   4      262.50      268.41      6.14 o
   1   4   4      177.08      181.17      4.32 o
   2   4   4        5.92        6.42      0.41 o
   3   4   4      398.34      408.35      9.55 o
   4   4   4        1.51        0.65      0.15 o
   5   4   4       63.33       66.65      1.66 o
   6   4   4       47.71       53.08      1.29 o
  -7   5   4        1.10        0.78      0.32 o
  -6   5   4        5.39        6.52      1.16 o
  -5   5   4        0.61        0.72      0.53 o
  -4   5   4        4.04        2.91      0.39 o
  -3   5   4       51.50       51.05      1.61 o
  -2   5   4       23.35       21.31      0.88 o
  -1   5   4       14.89       10.44      0.51 o
   0   5   4       95.24      101.39      2.73 o
   1   5   4       15.94       14.63      0.59 o
   2   5   4        1.95        2.37      0.30 o
   3   5   4       59.06       52.92      1.42 o
   4   5   4       11.27       10.31      0.42 o
   5   5   4        1.02        1.20      0.20 o
   6   5   4        0.83        0.67      0.14 o
  -6   6   4        7.68        6.40      0.55 o
  -5   6   4        3.45        4.03      0.76 o
  -4   6   4        3.72        3.38      0.70 o
  -3   6   4        7.95        8.63      0.52 o
  -2   6   4        0.00        0.74      0.64 o
  -1   6   4        0.01        0.27      0.80 o
   0   6   4       43.00       44.21      1.38 o
   1   6   4        8.63        9.17      0.49 o
   2   6   4      440.15      456.63     10.65 o
   3   6   4        0.54        0.41      0.32 o
   4   6   4       17.92       19.68      0.71 o
   5   6   4       35.13       34.63      1.12 o
   6   6   4        0.00        0.11      0.33 o
   7   6   4        6.21        5.66      0.26 o
  -6   7   4        5.49        6.41      0.78 o
  -5   7   4        0.01        0.18      0.88 o
  -4   7   4        0.39       -0.18      0.38 o
  -3   7   4        2.92        3.13      0.43 o
  -2   7   4       19.83       18.52      0.86 o
  -1   7   4      134.29      143.90      3.87 o
   0   7   4      314.20      325.94      8.25 o
   1   7   4       22.86       25.94      1.24 o
   2   7   4      129.85      144.34      3.78 o
   3   7   4        2.39        1.78      0.33 o
   4   7   4        1.78        2.19      0.29 o
   5   7   4        7.15        7.32      0.46 o
   6   7   4        0.74        0.44      0.22 o
   7   7   4        4.75        6.06      0.64 o
  -5   8   4       11.37        8.98      0.81 o
  -4   8   4       13.41       13.54      1.19 o
  -3   8   4        2.93        2.80      0.47 o
  -2   8   4       87.20       91.99      4.98 o
  -1   8   4       50.68       50.16      1.81 o
   0   8   4      191.72      203.49      5.55 o
   1   8   4       36.74       35.81      1.37 o
   2   8   4       14.01       13.32      0.73 o
   3   8   4        3.37        5.29      0.45 o
   4   8   4        2.29        1.49      0.29 o
   5   8   4        3.04        2.62      0.43 o
   6   8   4        2.27        1.92      0.28 o
   7   8   4        0.06        0.06      0.26 o
  -4   9   4        0.95        0.95      0.44 o
  -3   9   4        4.27        2.71      0.51 o
  -2   9   4        0.15        0.11      0.47 o
  -1   9   4       26.65       25.68      1.81 o
   0   9   4       15.51       15.69      0.85 o
   1   9   4        4.75        5.09      0.51 o
   2   9   4        0.27        0.09      0.32 o
   3   9   4        3.13        2.31      0.49 o
   4   9   4       15.34       12.99      0.76 o
   5   9   4        1.60        1.47      0.43 o
   6   9   4        5.82        4.40      0.44 o
  -3  10   4        0.18        0.27      0.82 o
  -2  10   4        0.90        0.73      0.49 o
  -1  10   4        1.71        2.01      0.58 o
   0  10   4        0.83        2.09      0.45 o
   1  10   4        0.23       -0.35      0.35 o
   2  10   4        0.01        0.65      0.51 o
   3  10   4        0.25        0.20      0.38 o
   4  10   4        0.15        0.44      0.59 o
   5  10   4        0.09        0.28      0.36 o
  -1  11   4        0.19        0.06      0.49 o
   0  11   4        9.50       10.90      1.32 o
   1  11   4        0.41        1.03      0.56 o
   2  11   4        5.58        5.63      0.70 o
   3  11   4        0.43        0.41      0.91 o
   4  11   4        0.28       -0.22      0.37 o
  -2  -8   5        0.26        0.06      0.47 o
  -1  -8   5        2.42        1.88      0.49 o
   0  -8   5        0.02        0.19      0.51 o
   1  -8   5        1.76        3.58      0.65 o
   2  -8   5        0.06        0.53      1.81 o
   3  -8   5        1.58        1.69      0.79 o
  -4  -7   5        5.19        4.57      0.98 o
  -3  -7   5        7.41        7.98      0.73 o
  -2  -7   5        3.00        2.64      0.94 o
  -1  -7   5       17.46       17.23      1.01 o
   0  -7   5        4.64        3.69      0.59 o
   1  -7   5        8.54        7.02      1.37 o
   2  -7   5        4.24        5.03      1.81 o
   3  -7   5        3.93        3.36      0.80 o
   4  -7   5        7.33        7.22      0.99 o
   5  -7   5        2.11        3.30      0.60 o
  -5  -6   5        3.42        3.04      0.46 o
  -4  -6   5        4.54        5.32      0.57 o
  -3  -6   5        5.93        7.67      0.70 o
  -2  -6   5        0.06        0.26      0.42 o
  -1  -6   5        4.98        5.31      0.57 o
   0  -6   5        0.84        0.49      0.80 o
   1  -6   5       30.60       29.15      2.08 o
   2  -6   5      184.80      209.12      6.42 o
   3  -6   5        0.00       -0.25      0.42 o
   4  -6   5       11.84       11.42      0.78 o
   5  -6   5        5.11        4.38      0.60 o
   6  -6   5        2.14        2.19      0.64 o
  -6  -5   5        2.81        3.37      0.89 o
  -5  -5   5        1.65        0.98      0.49 o
  -4  -5   5       20.82       23.67      1.09 o
  -3  -5   5        3.67        4.75      0.64 o
  -2  -5   5        1.09        0.43      0.37 o
  -1  -5   5      149.38      162.93      4.46 o
   0  -5   5      280.49      310.84      7.97 o
   1  -5   5        5.49        4.75      0.55 o
   2  -5   5        7.09        7.90      0.57 o
   3  -5   5        2.86        3.03      0.82 o
   4  -5   5        2.91        2.53      0.38 o
   5  -5   5        3.02        2.62      0.38 o
   6  -5   5        0.69        0.16      0.29 o
   7  -5   5        1.00        0.41      0.59 o
  -6  -4   5        0.25        0.24      0.27 o
  -5  -4   5        9.34        6.90      0.73 o
  -4  -4   5       32.79       33.79      1.32 o
  -3  -4   5        4.74        4.52      0.69 o
  -2  -4   5      101.37      107.11      2.90 o
  -1  -4   5       57.92       56.39      1.74 o
   0  -4   5        3.30        2.33      0.38 o
   1  -4   5       20.99       20.01      0.85 o
   2  -4   5        0.12        0.18      0.35 o
   3  -4   5       21.87       24.29      1.64 o
   4  -4   5        1.19        0.85      0.83 o
   5  -4   5        2.45        2.95      0.38 o
   6  -4   5       11.03       12.24      0.69 o
   7  -4   5        0.18        0.22      0.48 o
  -7  -3   5        1.56        1.11      0.31 o
  -6  -3   5        3.19        3.28      0.35 o
  -5  -3   5       23.25       23.46      1.42 o
  -4  -3   5        6.80        4.68      0.60 o
  -3  -3   5        1.53        3.06      0.37 o
  -2  -3   5       40.60       34.53      2.23 o
  -1  -3   5        2.67        2.67      0.48 o
   0  -3   5       32.22       35.15      1.62 o
   1  -3   5       73.27       73.14      1.99 o
   2  -3   5       25.75       28.27      2.03 o
   3  -3   5       23.22       24.08      1.32 o
   4  -3   5        3.92        4.68      0.39 o
   5  -3   5        0.18       -0.04      0.28 o
   6  -3   5        2.11        2.07      0.79 o
   7  -3   5        0.85        0.32      0.28 o
   8  -3   5        1.07        1.18      0.47 o
  -7  -2   5       15.12       12.79      0.71 o
  -6  -2   5        0.40        0.02      0.24 o
  -5  -2   5       11.72       11.93      0.62 o
  -4  -2   5       39.32       41.44      1.97 o
  -3  -2   5        9.73       11.40      0.84 o
  -2  -2   5       18.10       15.83      0.64 o
  -1  -2   5       58.03       53.58      1.53 o
   0  -2   5       13.18       12.90      0.86 o
   1  -2   5       67.90       68.81      1.85 o
   2  -2   5      142.47      154.61      3.78 o
   3  -2   5       33.55       34.61      1.08 o
   4  -2   5       26.12       28.12      0.92 o
   5  -2   5        9.19       10.17      0.48 o
   6  -2   5        1.74        1.68      0.25 o
   7  -2   5       24.28       21.94      0.87 o
   8  -2   5        0.99        0.36      0.24 o
  -7  -1   5        0.01        0.29      0.24 o
  -6  -1   5       35.85       36.25      1.31 o
  -5  -1   5        0.45       -0.29      0.29 o
  -4  -1   5       44.54       48.76      1.53 o
  -3  -1   5       41.13       45.54      1.33 o
  -2  -1   5       37.37       35.94      1.46 o
  -1  -1   5      100.43      102.99      3.59 o
   0  -1   5      984.54     1063.63     27.57 o
   1  -1   5        0.01       -0.19      0.27 o
   2  -1   5       84.60       93.52      2.36 o
   3  -1   5        8.01        7.62      0.41 o
   4  -1   5        0.64       -0.11      0.44 o
   5  -1   5       39.71       40.59      1.15 o
   6  -1   5       24.12       26.15      1.43 o
   7  -1   5       12.90       12.08      0.49 o
   8  -1   5       51.31       47.05      1.95 o
  -7   0   5        0.10        0.09      0.24 o
  -6   0   5        0.87        0.98      0.31 o
  -5   0   5        4.49        4.32      0.35 o
  -4   0   5       28.21       30.89      1.02 o
  -3   0   5      123.09      122.15      3.08 o
  -2   0   5      168.32      190.60      4.79 o
  -1   0   5       21.13       18.43      0.93 o
   0   0   5      588.66      611.66     19.58 o
   1   0   5       35.06       35.37      1.44 o
   2   0   5        9.86       10.02      0.45 o
   3   0   5        3.86        6.55      0.79 o
   4   0   5       45.17       44.54      1.50 o
   5   0   5        0.69        1.11      0.27 o
   6   0   5        5.85        5.81      0.47 o
   7   0   5        1.82        1.26      0.20 o
  -7   1   5        1.09        0.93      0.27 o
  -6   1   5        1.40        1.91      0.38 o
  -5   1   5       19.01       21.31      0.84 o
  -4   1   5       83.75       81.91      2.24 o
  -3   1   5       13.23       15.03      0.60 o
  -2   1   5       87.26       82.86      2.13 o
  -1   1   5       19.79       23.68      0.82 o
   0   1   5        0.10       -0.07      0.29 o
   1   1   5        3.29        3.24      0.29 o
   2   1   5       18.16       17.36      0.58 o
   3   1   5      149.06      141.77      3.28 o
   4   1   5      106.39      108.00      2.62 o
   5   1   5        5.49        5.83      0.31 o
   6   1   5       83.94       87.52      2.15 o
   7   1   5        4.62        4.26      0.16 o
  -7   2   5       12.02       12.04      0.75 o
  -6   2   5       37.85       38.12      1.42 o
  -5   2   5      192.75      209.80      8.07 o
  -4   2   5       73.69       72.11      2.90 o
  -3   2   5        0.37        0.33      0.40 o
  -2   2   5       26.28       23.37      1.11 o
  -1   2   5      386.41      364.92     11.84 o
   0   2   5      546.36      528.47     16.47 o
   1   2   5        9.38        7.94      0.58 o
   2   2   5       78.32       77.03      2.79 o
   3   2   5       40.66       38.47      1.00 o
   4   2   5      167.67      178.69      4.19 o
   5   2   5       38.51       39.76      1.06 o
   6   2   5       11.84       11.84      0.38 o
  -7   3   5        6.91        6.54      0.53 o
  -6   3   5       46.34       50.42      2.44 o
  -5   3   5       10.69        8.54      0.71 o
  -4   3   5       83.00       89.90      2.68 o
  -3   3   5        8.95        9.52      0.70 o
  -2   3   5       74.00       66.61      1.79 o
  -1   3   5        0.14        0.19      0.76 o
   0   3   5        1.77        0.83      0.37 o
   1   3   5      990.23     1035.36     23.15 o
   2   3   5     1040.21     1041.10     23.07 o
   3   3   5       30.50       31.95      0.86 o
   4   3   5      130.14      137.85      4.79 o
   5   3   5        0.52        0.31      0.18 o
   6   3   5       87.69       95.12      2.28 o
  -7   4   5        1.22        1.35      0.51 o
  -6   4   5        0.00       -0.09      0.34 o
  -5   4   5        5.19        5.29      1.03 o
  -4   4   5        0.04        0.03      0.27 o
  -3   4   5        1.02        2.37      0.36 o
  -2   4   5       14.86       13.78      0.62 o
  -1   4   5        0.14        0.07      0.24 o
   0   4   5       23.88       26.72      0.85 o
   1   4   5        3.47        4.28      0.44 o
   2   4   5        2.67        1.18      0.25 o
   3   4   5       37.83       37.70      1.61 o
   4   4   5        0.13        0.11      0.16 o
   5   4   5       35.55       32.26      1.26 o
   6   4   5        0.55        0.40      0.13 o
  -6   5   5        0.69        1.20      0.35 o
  -5   5   5        3.99        2.40      0.51 o
  -4   5   5       13.36       10.61      0.63 o
  -3   5   5        2.11        2.65      0.83 o
  -2   5   5        6.42        6.21      0.52 o
  -1   5   5       39.58       38.57      1.18 o
   0   5   5       11.61       11.27      0.52 o
   1   5   5       11.23        8.56      0.58 o
   2   5   5       16.89       18.70      0.71 o
   3   5   5       77.43       73.81      1.95 o
   4   5   5        0.31        0.49      0.28 o
   5   5   5       50.12       52.02      1.88 o
   6   5   5       57.30       61.66      2.28 o
   7   5   5        4.02        3.33      0.13 o
  -6   6   5        4.38        4.16      0.62 o
  -5   6   5       11.25       11.70      0.78 o
  -4   6   5        7.73        6.75      0.56 o
  -3   6   5        0.12       -0.18      0.70 o
  -2   6   5        2.80        3.46      0.46 o
  -1   6   5        0.39        0.47      0.57 o
   0   6   5       75.94       79.35      2.27 o
   1   6   5       38.56       36.68      1.14 o
   2   6   5        5.22        4.95      0.40 o
   3   6   5        2.33        1.78      0.38 o
   4   6   5      146.78      154.01      5.44 o
   5   6   5        0.00       -0.29      0.33 o
   6   6   5        0.09        0.45      0.18 o
   7   6   5        0.26        0.51      0.18 o
  -5   7   5        0.84        1.49      0.43 o
  -4   7   5       21.79       23.01      1.98 o
  -3   7   5        0.07        0.43      0.45 o
  -2   7   5        1.35        0.94      0.43 o
  -1   7   5       29.52       31.52      1.67 o
   0   7   5        4.00        3.66      0.54 o
   1   7   5      272.77      293.13      7.41 o
   2   7   5      781.68      832.86     19.52 o
   3   7   5       46.46       51.36      1.63 o
   4   7   5        8.89        8.96      0.81 o
   5   7   5        0.25        0.71      0.27 o
   6   7   5        1.25        1.14      0.27 o
   7   7   5        0.33        0.42      0.27 o
  -5   8   5        0.57        1.17      0.65 o
  -4   8   5        0.63        1.08      0.50 o
  -3   8   5       33.14       35.53      1.59 o
  -2   8   5       10.33       10.41      0.77 o
  -1   8   5       15.52       16.56      1.53 o
   0   8   5      174.42      183.82      5.20 o
   1   8   5        6.04        4.32      0.47 o
   2   8   5       53.45       56.80      2.15 o
   3   8   5       81.83       84.58      2.54 o
   4   8   5       40.78       43.40      1.59 o
   5   8   5        4.22        5.10      0.57 o
   6   8   5        0.23        0.27      0.29 o
   7   8   5        0.53        0.42      0.32 o
  -4   9   5        1.48        1.13      0.49 o
  -3   9   5        0.36        0.61      0.45 o
  -2   9   5        2.00        1.78      0.49 o
  -1   9   5        0.10        0.54      0.45 o
   0   9   5       16.70       18.34      0.97 o
   1   9   5       33.24       33.49      1.31 o
   2   9   5        1.82        2.05      0.45 o
   3   9   5        2.64        4.36      0.92 o
   4   9   5        0.00       -0.02      0.44 o
   5   9   5        1.60        0.65      0.32 o
   6   9   5        3.32        2.56      0.44 o
   7   9   5        1.05        1.17      0.35 o
  -3  10   5        1.56        1.17      0.53 o
  -2  10   5        2.27        2.67      0.62 o
  -1  10   5        3.92        3.77      0.66 o
   0  10   5        1.02        0.82      0.48 o
   1  10   5        2.93        2.35      0.53 o
   2  10   5        1.55        1.15      0.61 o
   3  10   5        1.90        0.92      0.40 o
   4  10   5        4.21        4.25      0.51 o
   5  10   5        0.43        0.86      0.79 o
  -1  11   5        0.12        0.49      0.84 o
   0  11   5        8.64        7.61      1.91 o
   1  11   5        0.17        0.20      0.54 o
   2  11   5       24.09       28.04      1.72 o
   3  11   5        0.24        0.59      0.42 o
   4  11   5        3.49        4.50      0.90 o
   0  -8   6        0.17       -0.54      0.54 o
   1  -8   6        0.63        1.28      0.76 o
  -3  -7   6        0.84       -0.50      0.60 o
  -2  -7   6        1.55        1.38      0.53 o
  -1  -7   6        3.86        4.62      0.73 o
   0  -7   6        4.96        4.06      0.59 o
   1  -7   6        4.69        3.51      0.58 o
   2  -7   6        2.72        2.93      0.56 o
   3  -7   6        0.50        0.01      0.83 o
   4  -7   6        5.69        6.31      1.80 o
  -4  -6   6        4.41        4.11      0.52 o
  -3  -6   6        0.59        0.24      0.62 o
  -2  -6   6       11.26       10.53      0.80 o
  -1  -6   6        0.82       -0.11      0.41 o
   0  -6   6       12.11       10.63      0.84 o
   1  -6   6       40.87       48.14      2.98 o
   2  -6   6        9.50        7.97      0.98 o
   3  -6   6       20.69       20.28      1.15 o
   4  -6   6       38.76       40.65      1.96 o
   5  -6   6        0.25        0.92      0.90 o
  -5  -5   6       10.01        9.14      1.02 o
  -4  -5   6        4.85        5.00      0.53 o
  -3  -5   6        1.01        1.28      0.46 o
  -2  -5   6       12.71       14.38      1.24 o
  -1  -5   6       32.08       34.35      1.35 o
   0  -5   6       51.30       54.98      2.02 o
   1  -5   6       67.67       72.70      3.96 o
   2  -5   6      284.04      331.66     10.43 o
   3  -5   6       11.72       12.98      0.74 o
   4  -5   6        2.27        2.34      0.74 o
   5  -5   6        2.21        1.54      0.57 o
   6  -5   6        0.44       -0.34      0.34 o
  -5  -4   6        6.02        5.63      0.82 o
  -4  -4   6        8.12        7.83      0.95 o
  -3  -4   6        8.04        6.75      0.56 o
  -2  -4   6        6.54        4.50      0.60 o
  -1  -4   6        6.06        5.95      0.51 o
   0  -4   6       82.61       86.29      2.60 o
   1  -4   6       10.19        8.00      0.63 o
   2  -4   6       39.11       39.79      1.39 o
   3  -4   6       42.00       46.93      1.63 o
   4  -4   6       14.88       14.83      1.13 o
   5  -4   6        4.37        5.36      0.53 o
   6  -4   6        0.15       -0.08      0.31 o
   7  -4   6        0.08        0.02      0.32 o
  -6  -3   6        0.05        0.33      0.44 o
  -5  -3   6        1.88        1.00      0.35 o
  -4  -3   6        3.28        2.28      0.60 o
  -3  -3   6       92.88       92.00      4.08 o
  -2  -3   6       16.48       15.70      0.73 o
  -1  -3   6       20.81       19.00      1.65 o
   0  -3   6      119.11      119.09      3.37 o
   1  -3   6        0.41       -0.01      0.36 o
   2  -3   6       20.85       22.29      0.89 o
   3  -3   6       12.69       13.36      0.66 o
   4  -3   6        5.32        6.60      0.51 o
   5  -3   6        0.38        0.56      0.29 o
   6  -3   6        1.00        0.70      0.27 o
   7  -3   6        0.34        0.00      0.32 o
   8  -3   6        0.70        0.82      0.26 o
  -6  -2   6        0.47        0.67      0.31 o
  -5  -2   6       37.83       34.61      1.40 o
  -4  -2   6       18.23       14.26      0.69 o
  -3  -2   6        1.52        0.75      0.44 o
  -2  -2   6        5.30        4.48      0.62 o
  -1  -2   6       34.96       39.65      1.61 o
   0  -2   6       31.21       32.43      1.07 o
   1  -2   6        4.70        6.51      0.52 o
   2  -2   6        1.22        0.80      0.31 o
   3  -2   6       20.40       22.75      0.96 o
   4  -2   6       44.70       50.18      1.50 o
   5  -2   6        0.20       -0.04      0.42 o
   6  -2   6        0.65        0.46      0.50 o
   7  -2   6        6.10        5.45      0.58 o
   8  -2   6        2.62        2.97      0.40 o
  -6  -1   6        0.32        0.53      0.42 o
  -5  -1   6        4.57        3.26      0.42 o
  -4  -1   6       21.70       20.75      0.86 o
  -3  -1   6       17.19       16.81      0.75 o
  -2  -1   6       42.76       45.41      2.00 o
  -1  -1   6      169.71      184.01      6.32 o
   0  -1   6        0.03       -0.39      0.39 o
   1  -1   6       58.11       59.97      1.70 o
   2  -1   6      751.54      800.64     18.10 o
   3  -1   6        0.08       -0.25      0.31 o
   4  -1   6       55.21       61.80      1.68 o
   5  -1   6        6.83        6.26      0.38 o
   6  -1   6        3.95        3.06      0.32 o
   7  -1   6        0.07       -0.04      0.33 o
   8  -1   6        1.16        1.53      0.38 o
  -7   0   6        0.06        0.42      0.31 o
  -6   0   6        0.08       -0.13      0.27 o
  -5   0   6        5.90        5.90      0.49 o
  -4   0   6        6.00        6.54      0.49 o
  -3   0   6       27.08       28.58      0.95 o
  -2   0   6       23.22       21.57      0.82 o
  -1   0   6       74.61       72.77      2.77 o
   0   0   6      189.85      218.47      7.54 o
   1   0   6        2.67        2.46      0.47 o
   2   0   6        5.17        2.84      0.44 o
   3   0   6       15.05       17.76      0.91 o
   4   0   6       43.99       49.25      1.95 o
   5   0   6       41.96       40.24      1.64 o
   6   0   6       20.50       19.40      1.00 o
   7   0   6        4.52        3.99      0.29 o
   8   0   6       16.61       14.97      0.60 o
  -7   1   6        0.12       -0.04      0.33 o
  -6   1   6        4.03        3.90      0.42 o
  -5   1   6        3.59        2.95      0.49 o
  -4   1   6        9.33       10.60      0.60 o
  -3   1   6       65.20       64.97      1.86 o
  -2   1   6      382.02      402.26      9.51 o
  -1   1   6      404.37      402.20      9.25 o
   0   1   6      423.50      417.03      9.53 o
   1   1   6        5.50        5.21      0.38 o
   2   1   6        7.51        8.09      0.40 o
   3   1   6       46.88       44.19      1.22 o
   4   1   6       11.88       13.33      0.55 o
   5   1   6       33.02       33.44      0.98 o
   6   1   6        6.42        7.65      0.38 o
   7   1   6       16.90       13.97      0.51 o
  -7   2   6       10.84       10.62      0.69 o
  -6   2   6        1.35        1.29      0.47 o
  -5   2   6       53.29       56.50      1.91 o
  -4   2   6      198.16      215.14      7.94 o
  -3   2   6      119.11      115.08      4.63 o
  -2   2   6       57.43       56.81      2.24 o
  -1   2   6       38.45       38.78      1.69 o
   0   2   6      470.36      451.46     14.41 o
   1   2   6      170.75      168.07      5.61 o
   2   2   6       83.29       82.84      2.08 o
   3   2   6      223.96      240.73      5.59 o
   4   2   6       72.13       69.56      1.80 o
   5   2   6        4.07        2.90      0.29 o
   6   2   6       25.52       26.61      0.78 o
   7   2   6       25.65       24.77      0.75 o
  -7   3   6        2.97        3.97      0.71 o
  -6   3   6        0.03       -0.44      0.44 o
  -5   3   6       45.23       48.36      2.53 o
  -4   3   6       51.65       51.55      2.33 o
  -3   3   6       53.61       49.31      2.17 o
  -2   3   6       17.24       17.15      0.69 o
  -1   3   6        0.13        0.60      0.32 o
   0   3   6       66.69       58.33      1.71 o
   1   3   6        0.02       -0.14      0.30 o
   2   3   6       13.43       17.67      1.00 o
   3   3   6      123.96      122.71      4.19 o
   4   3   6      365.89      406.39      9.53 o
   5   3   6        4.13        3.70      0.29 o
   6   3   6       13.78       13.95      0.47 o
   7   3   6        0.34        0.27      0.09 o
  -6   4   6        2.86        2.06      0.64 o
  -5   4   6        1.09        0.98      0.47 o
  -4   4   6        2.44        2.22      0.47 o
  -3   4   6        7.49        8.93      0.95 o
  -2   4   6        0.01       -0.28      0.28 o
  -1   4   6        7.17        4.78      0.70 o
   0   4   6        3.12        2.65      0.37 o
   1   4   6        0.11        0.25      0.26 o
   2   4   6       64.85       67.91      1.87 o
   3   4   6       56.30       61.42      1.74 o
   4   4   6       11.51       11.24      0.69 o
   5   4   6       15.64       15.34      0.84 o
   6   4   6        3.04        2.82      0.24 o
   7   4   6        0.12        0.20      0.09 o
  -6   5   6        0.95        1.11      0.46 o
  -5   5   6        1.85        2.74      0.50 o
  -4   5   6        1.08        0.80      1.02 o
  -3   5   6        3.68        4.01      0.59 o
  -2   5   6       19.48       16.15      1.53 o
  -1   5   6        1.70        1.15      0.58 o
   0   5   6        0.04       -0.15      0.32 o
   1   5   6       24.47       24.38      0.86 o
   2   5   6       23.34       21.84      0.74 o
   3   5   6        4.61        4.38      0.37 o
   4   5   6        4.63        4.93      0.53 o
   5   5   6        4.95        4.34      0.73 o
   6   5   6        3.20        2.57      0.31 o
   7   5   6       27.65       24.10      0.73 o
  -6   6   6        0.10        0.55      0.59 o
  -5   6   6        0.19       -0.26      0.42 o
  -4   6   6       45.54       46.32      1.94 o
  -3   6   6       26.58       24.61      1.07 o
  -2   6   6        0.24       -0.01      0.32 o
  -1   6   6       10.41       10.92      0.60 o
   0   6   6       48.42       47.77      1.58 o
   1   6   6       13.33       12.75      0.78 o
   2   6   6       53.54       53.85      1.56 o
   3   6   6      125.30      135.29      3.49 o
   4   6   6       39.61       38.61      1.20 o
   5   6   6        4.90        6.32      0.42 o
   6   6   6       35.36       34.63      1.17 o
   7   6   6        1.88        1.57      0.27 o
  -5   7   6       21.56       23.53      1.49 o
  -4   7   6        0.71        0.52      0.47 o
  -3   7   6        5.73        5.19      0.58 o
  -2   7   6       26.02       26.67      1.18 o
  -1   7   6        1.73        0.73      0.40 o
   0   7   6        2.03        2.85      0.54 o
   1   7   6       17.68       19.37      0.87 o
   2   7   6       23.20       25.75      1.22 o
   3   7   6       58.76       58.60      3.35 o
   4   7   6      559.22      632.65     15.38 o
   5   7   6        2.97        2.55      0.42 o
   6   7   6       10.26       11.78      0.83 o
   7   7   6        0.15        0.33      0.16 o
  -4   8   6        4.58        4.72      1.44 o
  -3   8   6        2.40        2.05      0.46 o
  -2   8   6        3.81        3.20      0.78 o
  -1   8   6       12.82       12.07      0.78 o
   0   8   6        4.99        4.05      0.47 o
   1   8   6        1.80        2.55      0.49 o
   2   8   6      143.20      141.66      4.26 o
   3   8   6        0.71        1.32      0.42 o
   4   8   6        0.00       -0.28      0.41 o
   5   8   6       34.60       33.91      2.41 o
   6   8   6        5.17        5.08      0.43 o
   7   8   6        0.24       -0.03      0.25 o
  -3   9   6        0.31        0.67      0.48 o
  -2   9   6       12.77       11.80      0.93 o
  -1   9   6        0.02        0.51      0.42 o
   0   9   6       11.45        9.91      0.70 o
   1   9   6        0.31        0.77      0.76 o
   2   9   6        3.61        2.33      0.47 o
   3   9   6        0.29        0.67      0.49 o
   4   9   6        1.15        1.13      0.33 o
   5   9   6        0.49        1.15      0.34 o
   6   9   6        0.13        0.12      0.30 o
  -2  10   6        1.68        2.09      0.60 o
  -1  10   6        0.20        0.06      0.47 o
   0  10   6        3.93        4.51      0.75 o
   1  10   6        7.69        7.10      0.70 o
   2  10   6        4.17        4.58      0.56 o
   3  10   6        0.90        0.34      0.69 o
   4  10   6        1.26        1.04      0.39 o
   5  10   6        0.73        0.32      0.43 o
   0  11   6        2.00        2.18      0.59 o
   1  11   6        0.00       -0.19      0.94 o
   2  11   6        1.95        1.21      0.56 o
   3  11   6        1.05        1.23      0.52 o
  -1  -7   7        4.89        5.05      0.82 o
   0  -7   7        0.94        0.61      0.52 o
   1  -7   7        0.93        0.42      0.55 o
   2  -7   7        2.53        3.26      0.60 o
  -3  -6   7        7.95        8.38      0.78 o
  -2  -6   7        2.47        1.50      0.54 o
  -1  -6   7        6.90        6.39      1.34 o
   0  -6   7       24.34       25.95      1.48 o
   1  -6   7        0.70        0.81      0.54 o
   2  -6   7        0.12       -0.16      0.43 o
   3  -6   7       37.20       36.82      1.98 o
   4  -6   7       28.39       32.74      1.81 o
  -4  -5   7        6.41        7.18      1.15 o
  -3  -5   7        5.40        6.37      0.70 o
  -2  -5   7        3.82        2.49      0.49 o
  -1  -5   7        0.15        0.42      0.41 o
   0  -5   7        0.15        0.23      0.39 o
   1  -5   7        4.46        3.97      0.78 o
   2  -5   7       23.13       23.04      1.35 o
   3  -5   7        0.00        0.02      0.48 o
   4  -5   7       94.27      113.97      7.25 o
   5  -5   7        0.63        5.89     22.46 o
   6  -5   7        0.88        0.55      0.47 o
  -5  -4   7        1.08       -0.53      0.78 o
  -4  -4   7        2.50        3.59      0.86 o
  -3  -4   7       10.62       10.84      1.04 o
  -2  -4   7        1.16        1.10      0.46 o
  -1  -4   7        2.62        2.53      0.48 o
   0  -4   7        3.25        2.28      0.55 o
   1  -4   7        0.83        1.00      0.43 o
   2  -4   7       20.85       19.40      0.94 o
   3  -4   7        4.44        3.90      0.45 o
   4  -4   7       30.63       33.85      1.40 o
   5  -4   7        8.14        7.51      0.60 o
   6  -4   7        0.51        0.56      0.43 o
   7  -4   7        0.03        0.46      0.37 o
  -5  -3   7        0.24       -0.33      0.33 o
  -4  -3   7        5.63        4.32      0.69 o
  -3  -3   7        1.48        1.24      0.55 o
  -2  -3   7       17.01       14.66      0.78 o
  -1  -3   7       33.28       27.80      1.47 o
   0  -3   7       17.48       17.51      0.85 o
   1  -3   7        9.72        9.46      0.60 o
   2  -3   7        7.82        6.91      0.53 o
   3  -3   7        2.73        2.64      0.91 o
   4  -3   7        1.59        0.80      0.40 o
   5  -3   7        2.57        2.16      0.42 o
   6  -3   7        0.00        0.52      0.44 o
   7  -3   7        0.01        0.50      0.29 o
  -6  -2   7        0.15       -0.09      0.38 o
  -5  -2   7        0.01        0.04      0.38 o
  -4  -2   7       14.41       16.78      0.89 o
  -3  -2   7       72.31       64.08      2.84 o
  -2  -2   7       41.00       38.25      2.11 o
  -1  -2   7       28.68       32.35      1.73 o
   0  -2   7        3.59        2.54      0.41 o
   1  -2   7       75.41       83.51      2.52 o
   2  -2   7        9.14        7.86      0.52 o
   3  -2   7       48.92       51.78      1.65 o
   4  -2   7       16.40       18.89      0.82 o
   5  -2   7        4.70        4.01      0.45 o
   6  -2   7       21.54       23.20      0.99 o
   7  -2   7        0.07       -0.30      0.30 o
   8  -2   7        0.01        0.53      0.42 o
  -6  -1   7        0.38        0.95      0.40 o
  -5  -1   7        1.10        1.46      0.42 o
  -4  -1   7       13.17       12.02      0.71 o
  -3  -1   7        6.21        7.21      0.62 o
  -2  -1   7        1.42        0.33      0.47 o
  -1  -1   7        0.38        0.02      0.47 o
   0  -1   7       16.69       17.01      1.06 o
   1  -1   7       36.03       35.94      1.17 o
   2  -1   7        2.21        1.49      0.52 o
   3  -1   7        0.20        0.24      0.72 o
   4  -1   7      116.02      130.81      3.52 o
   5  -1   7        4.17        4.02      0.79 o
   6  -1   7       34.08       35.61      1.69 o
   7  -1   7        0.15        0.09      0.27 o
   8  -1   7        3.50        3.46      0.53 o
  -6   0   7        5.55        4.86      0.58 o
  -5   0   7        2.61        2.75      0.49 o
  -4   0   7        2.22        1.82      0.40 o
  -3   0   7        5.07        5.52      0.47 o
  -2   0   7        8.84        8.63      0.60 o
  -1   0   7       10.06       10.67      0.58 o
   0   0   7       22.35       20.73      1.26 o
   1   0   7        1.53        1.02      0.62 o
   2   0   7      114.15      124.19      4.86 o
   3   0   7       20.20       22.88      1.20 o
   4   0   7       44.56       46.05      2.02 o
   5   0   7        0.04        0.07      0.31 o
   6   0   7        0.74        0.33      0.33 o
   7   0   7       26.56       26.41      0.93 o
   8   0   7        2.36        1.93      0.27 o
  -6   1   7        1.08        1.55      0.40 o
  -5   1   7        4.01        4.48      0.55 o
  -4   1   7       23.58       25.83      1.09 o
  -3   1   7        0.63        0.75      0.33 o
  -2   1   7       21.35       22.97      1.00 o
  -1   1   7        0.61       -0.42      0.42 o
   0   1   7      557.50      574.79     13.19 o
   1   1   7      196.02      193.17      4.68 o
   2   1   7       34.04       35.57      1.15 o
   3   1   7        0.41        1.26      0.29 o
   4   1   7        0.35        0.00      0.27 o
   5   1   7       19.66       20.95      0.78 o
   6   1   7        0.07        0.35      0.22 o
   7   1   7        0.18        0.20      0.18 o
   8   1   7        2.68        2.37      0.22 o
  -6   2   7        0.27        0.40      0.51 o
  -5   2   7        3.82        4.46      0.53 o
  -4   2   7        7.78        7.18      0.55 o
  -3   2   7      297.59      322.79      8.12 o
  -2   2   7      278.44      276.30      6.74 o
  -1   2   7       11.14       10.98      0.58 o
   0   2   7        0.22       -0.24      0.31 o
   1   2   7       16.07       15.63      0.60 o
   2   2   7       41.91       36.50      1.13 o
   3   2   7       10.11       10.38      0.51 o
   4   2   7        0.15        0.33      0.24 o
   5   2   7       51.19       57.30      1.64 o
   6   2   7       59.70       63.70      1.69 o
   7   2   7        0.93        1.15      0.18 o
   8   2   7        2.39        1.69      0.13 o
  -6   3   7       16.79       16.41      1.02 o
  -5   3   7       10.26       10.80      0.64 o
  -4   3   7       20.47       20.00      1.31 o
  -3   3   7       41.28       46.14      2.20 o
  -2   3   7      140.04      144.52      5.39 o
  -1   3   7        3.31        1.84      0.55 o
   0   3   7        0.09        0.98      0.51 o
   1   3   7        0.36        2.24      0.53 o
   2   3   7        0.22       -0.38      0.38 o
   3   3   7       11.80       12.95      0.73 o
   4   3   7       83.82       92.97      2.37 o
   5   3   7        7.95        7.52      0.40 o
   6   3   7        6.43        6.70      0.40 o
   7   3   7        1.55        1.22      0.18 o
  -6   4   7        1.19        0.69      0.55 o
  -5   4   7        6.39        6.25      0.80 o
  -4   4   7        5.07        3.84      0.64 o
  -3   4   7        2.29        1.57      0.37 o
  -2   4   7        2.71        2.29      0.39 o
  -1   4   7       10.79       12.13      0.66 o
   0   4   7       22.82       27.84      1.05 o
   1   4   7        0.31        0.15      0.30 o
   2   4   7       11.46       13.23      0.81 o
   3   4   7       30.71       33.77      1.49 o
   4   4   7        0.88        0.89      0.38 o
   5   4   7       82.49       86.67      2.35 o
   6   4   7        0.10        0.02      0.22 o
   7   4   7       20.74       21.55      0.73 o
  -5   5   7        0.20       -0.02      0.67 o
  -4   5   7        0.02       -0.20      0.40 o
  -3   5   7        0.11        0.59      0.40 o
  -2   5   7        2.78        3.61      0.43 o
  -1   5   7        7.45        9.75      0.57 o
   0   5   7       27.60       22.58      1.49 o
   1   5   7        1.06        1.34      0.47 o
   2   5   7       13.98       15.88      0.69 o
   3   5   7       11.77       11.74      0.56 o
   4   5   7       18.19       19.99      0.85 o
   5   5   7        0.46        0.11      0.27 o
   6   5   7        2.56        2.48      0.29 o
   7   5   7        0.02        0.11      0.18 o
  -5   6   7        6.61        7.06      2.44 o
  -4   6   7        1.89        1.58      0.91 o
  -3   6   7        4.69        3.31      0.96 o
  -2   6   7      109.35      108.02      3.38 o
  -1   6   7       18.22       13.45      1.42 o
   0   6   7        1.78        3.68      0.42 o
   1   6   7       14.10       14.03      0.68 o
   2   6   7        0.52        0.01      0.41 o
   3   6   7       28.98       32.50      1.49 o
   4   6   7       40.18       43.21      1.40 o
   5   6   7       27.43       29.24      1.06 o
   6   6   7       93.56      107.12      4.43 o
   7   6   7        2.45        2.55      0.27 o
   8   6   7       11.62        9.38      0.42 o
  -5   7   7        0.04       -0.67      0.67 o
  -4   7   7       11.13       11.15      0.98 o
  -3   7   7       24.52       25.88      1.73 o
  -2   7   7       10.02        8.60      0.65 o
  -1   7   7        0.01       -0.10      0.49 o
   0   7   7       41.01       37.19      1.46 o
   1   7   7        3.99        4.04      0.53 o
   2   7   7       12.82       14.92      0.75 o
   3   7   7        4.56        4.99      0.64 o
   4   7   7       59.53       60.91      1.86 o
   5   7   7       10.97       10.56      0.94 o
   6   7   7      102.86      106.24      3.21 o
   7   7   7        1.82        0.64      0.35 o
  -4   8   7        0.00        0.65      1.86 o
  -3   8   7        1.90        1.76      0.49 o
  -2   8   7        2.86        2.63      0.47 o
  -1   8   7        1.71        0.89      0.82 o
   0   8   7       38.14       38.71      1.93 o
   1   8   7       22.05       22.07      1.19 o
   2   8   7       53.29       55.17      1.94 o
   3   8   7        5.43        5.22      0.48 o
   4   8   7       62.37       66.49      2.26 o
   5   8   7        1.66        1.45      0.39 o
   6   8   7        1.52        1.47      0.40 o
   7   8   7        2.72        1.42      0.49 o
  -3   9   7        0.02       -0.27      0.47 o
  -2   9   7        6.31        8.73      0.85 o
  -1   9   7        1.45        0.55      0.62 o
   0   9   7       15.28       14.57      0.91 o
   1   9   7        0.00        0.51      0.49 o
   2   9   7        0.00       -0.05      0.40 o
   3   9   7        9.44        8.95      0.70 o
   4   9   7        1.27        1.63      0.42 o
   5   9   7        0.45        0.52      0.42 o
   6   9   7        0.00        0.00      0.83 o
  -2  10   7        0.14        0.00      0.67 o
  -1  10   7       27.07       30.09      1.68 o
   0  10   7        0.05        0.01      0.70 o
   1  10   7        0.28        0.78      0.51 o
   2  10   7        2.98        3.21      0.53 o
   3  10   7        7.14        9.16      2.58 o
   4  10   7        3.95        4.70      0.96 o
   5  10   7        1.34        1.32      0.85 o
   1  11   7        0.52       -0.03      0.55 o
   2  11   7        5.03        4.17      0.78 o
   3  11   7        0.08       -0.14      1.12 o
  -1  -6   8       11.64       12.22      1.03 o
   0  -6   8        5.14        5.03      1.23 o
   1  -6   8        2.23        2.16      0.60 o
   2  -6   8        0.03       -0.14      0.49 o
   3  -6   8        1.72        1.80      0.85 o
  -2  -5   8        0.52        0.18      0.43 o
  -1  -5   8        0.39       -0.15      0.61 o
   0  -5   8        8.25        8.91      0.83 o
   1  -5   8        0.00        0.56      0.48 o
   2  -5   8        1.00       -0.03      0.54 o
   3  -5   8        5.31        6.14      1.16 o
   4  -5   8       13.22       13.33      0.93 o
   5  -5   8        0.01       -0.03      0.68 o
  -3  -4   8        3.30        4.24      0.82 o
  -2  -4   8        0.32        0.86      0.49 o
  -1  -4   8        0.36       -0.17      0.48 o
   0  -4   8       10.02        9.82      0.74 o
   1  -4   8        0.07       -0.26      0.52 o
   2  -4   8       31.30       32.92      1.41 o
   3  -4   8        6.35        5.46      0.56 o
   4  -4   8        0.72        0.66      0.45 o
   5  -4   8        0.02       -0.47      0.47 o
   6  -4   8        1.93        2.38      0.56 o
  -4  -3   8        0.44        0.13      0.38 o
  -3  -3   8        0.41        0.29      0.80 o
  -2  -3   8       31.70       28.38      1.86 o
  -1  -3   8       11.83       11.30      0.76 o
   0  -3   8       28.24       21.20      1.41 o
   1  -3   8       25.89       24.53      1.11 o
   2  -3   8        9.83        8.95      0.63 o
   3  -3   8        1.40        1.53      0.41 o
   4  -3   8        2.82        3.52      0.68 o
   5  -3   8        0.99        1.18      0.38 o
   6  -3   8        0.03       -0.15      0.40 o
   7  -3   8        1.65        0.88      0.36 o
  -5  -2   8        0.89        0.71      0.47 o
  -4  -2   8        3.78        2.77      0.58 o
  -3  -2   8        6.26        3.24      0.47 o
  -2  -2   8        0.99        0.84      0.58 o
  -1  -2   8       97.46       91.95      4.59 o
   0  -2   8       10.18        8.43      1.00 o
   1  -2   8       25.74       25.98      1.76 o
   2  -2   8        0.42       -0.32      0.49 o
   3  -2   8       33.39       34.29      2.28 o
   4  -2   8        5.23        4.40      0.47 o
   5  -2   8        6.36        6.45      0.52 o
   6  -2   8       17.40       19.58      0.97 o
   7  -2   8        2.36        0.75      0.58 o
  -5  -1   8        0.19        0.09      0.35 o
  -4  -1   8        3.84        3.08      0.47 o
  -3  -1   8        0.85        1.20      0.47 o
  -2  -1   8       34.18       32.90      1.33 o
  -1  -1   8        7.30        6.23      0.71 o
   0  -1   8        5.03        5.85      0.89 o
   1  -1   8       10.18       10.49      1.04 o
   2  -1   8        2.78        3.13      0.53 o
   3  -1   8        0.16        0.02      0.49 o
   4  -1   8       22.18       21.97      1.29 o
   5  -1   8        5.82        7.38      0.71 o
   6  -1   8        2.32        2.68      0.51 o
   7  -1   8        1.50        0.80      0.51 o
   8  -1   8        1.54        0.93      0.33 o
  -5   0   8        6.80        6.96      0.69 o
  -4   0   8        3.90        3.86      0.51 o
  -3   0   8        3.56        3.97      0.58 o
  -2   0   8        2.83        3.88      0.44 o
  -1   0   8        4.42        4.90      0.44 o
   0   0   8       29.01       32.28      1.73 o
   1   0   8       31.69       29.80      1.53 o
   2   0   8       80.55       78.47      3.26 o
   3   0   8        0.16        0.40      0.44 o
   4   0   8       43.05       41.84      2.06 o
   5   0   8       11.43       10.09      0.75 o
   6   0   8        3.29        2.48      0.55 o
   7   0   8        1.23        0.62      0.27 o
   8   0   8        0.23        0.42      0.29 o
  -5   1   8        1.42        0.93      0.40 o
  -4   1   8        1.84        1.73      0.55 o
  -3   1   8       10.96       10.64      0.69 o
  -2   1   8       69.82       75.59      2.26 o
  -1   1   8       72.85       70.84      2.11 o
   0   1   8       51.81       50.98      1.62 o
   1   1   8       24.59       24.21      0.93 o
   2   1   8       39.54       40.75      1.26 o
   3   1   8        3.65        3.37      0.40 o
   4   1   8       10.52       11.71      0.64 o
   5   1   8        4.55        4.30      0.38 o
   6   1   8        0.54        0.89      0.33 o
   7   1   8        2.83        2.08      0.29 o
   8   1   8        1.36        1.18      0.24 o
  -5   2   8        1.07        0.58      0.51 o
  -4   2   8        6.98        6.65      0.58 o
  -3   2   8        0.39        0.31      0.40 o
  -2   2   8       38.66       38.94      1.35 o
  -1   2   8      715.69      773.82     25.21 o
   0   2   8      208.02      218.14      5.48 o
   1   2   8        4.08        2.97      0.40 o
   2   2   8        5.97        5.34      0.51 o
   3   2   8        4.12        3.24      0.40 o
   4   2   8        4.86        4.32      0.40 o
   5   2   8        1.17        0.75      0.29 o
   6   2   8        1.15        1.31      0.27 o
   7   2   8        0.36        0.89      0.29 o
   8   2   8       15.08       14.70      0.67 o
  -5   3   8       10.92       11.18      0.80 o
  -4   3   8       23.80       24.04      1.15 o
  -3   3   8       19.34       22.20      1.44 o
  -2   3   8       44.13       43.75      2.24 o
  -1   3   8       29.33       29.36      1.66 o
   0   3   8      180.80      198.40      7.36 o
   1   3   8       12.95       12.86      1.04 o
   2   3   8       47.32       46.65      1.46 o
   3   3   8        3.56        3.24      0.38 o
   4   3   8        2.48        2.66      0.33 o
   5   3   8        6.00        5.06      0.38 o
   6   3   8       78.28       86.96      2.48 o
   7   3   8        1.55        1.53      0.27 o
   8   3   8        0.97        1.18      0.18 o
  -5   4   8        0.87        0.47      0.58 o
  -4   4   8        0.81       -0.58      0.67 o
  -3   4   8        5.59        5.90      0.84 o
  -2   4   8        0.02       -0.16      0.47 o
  -1   4   8        3.57        3.86      0.80 o
   0   4   8        1.84        2.24      0.69 o
   1   4   8       15.19       15.77      1.02 o
   2   4   8        0.40        1.18      0.49 o
   3   4   8       14.78       16.78      1.04 o
   4   4   8       41.19       42.02      1.35 o
   5   4   8        7.39        7.49      0.44 o
   6   4   8        1.66        1.62      0.33 o
   7   4   8       24.02       22.44      0.84 o
   8   4   8        0.00       -0.11      0.11 o
  -5   5   8        0.58        0.24      0.58 o
  -4   5   8        0.26        0.44      0.60 o
  -3   5   8       19.48       18.91      0.97 o
  -2   5   8        3.70        2.09      0.47 o
  -1   5   8        0.01        0.01      0.58 o
   0   5   8       26.09       28.44      1.18 o
   1   5   8        1.29        2.31      0.42 o
   2   5   8        5.04        4.20      0.46 o
   3   5   8        0.00        0.53      0.42 o
   4   5   8        0.65        0.69      0.40 o
   5   5   8        0.62        1.06      0.38 o
   6   5   8        3.30        2.71      0.31 o
   7   5   8        0.75        0.64      0.27 o
   8   5   8        0.69        0.49      0.16 o
  -4   6   8        0.96        0.25      0.40 o
  -3   6   8        6.92        6.57      0.64 o
  -2   6   8        0.02        0.99      0.69 o
  -1   6   8       29.01       24.85      1.10 o
   0   6   8      107.29      107.43      3.29 o
   1   6   8       20.70       16.54      0.80 o
   2   6   8        1.03        1.23      0.40 o
   3   6   8        9.09        8.84      0.81 o
   4   6   8        8.05        8.21      0.52 o
   5   6   8        1.87        2.11      0.62 o
   6   6   8       22.42       23.68      1.46 o
   7   6   8        4.72        5.30      0.40 o
   8   6   8       29.25       28.18      1.04 o
  -4   7   8        9.19        9.66      0.92 o
  -3   7   8        2.69        1.48      0.66 o
  -2   7   8        9.37        6.95      0.71 o
  -1   7   8        0.38        0.89      0.56 o
   0   7   8       20.97       18.29      0.92 o
   1   7   8        0.13       -0.33      0.33 o
   2   7   8       75.52       76.00      2.47 o
   3   7   8        6.56        7.88      0.57 o
   4   7   8        0.97        0.02      0.34 o
   5   7   8       21.00       24.28      1.05 o
   6   7   8       73.12       82.71      3.92 o
   7   7   8        3.19        2.68      0.53 o
  -3   8   8        0.84       -0.01      1.13 o
  -2   8   8        0.48        0.50      0.62 o
  -1   8   8        0.75        0.09      0.38 o
   0   8   8        0.27        0.83      1.22 o
   1   8   8        3.69        3.46      0.52 o
   2   8   8        8.08        6.73      0.62 o
   3   8   8       51.55       56.02      2.03 o
   4   8   8       73.89       78.44      2.59 o
   5   8   8        0.07       -0.34      0.42 o
   6   8   8       18.56       19.48      0.97 o
   7   8   8        1.94        0.62      0.42 o
  -2   9   8        0.13        0.44      0.53 o
  -1   9   8        4.06        5.54      1.19 o
   0   9   8       11.97       15.66      1.04 o
   1   9   8        0.13        1.56      0.81 o
   2   9   8       16.78       16.02      0.93 o
   3   9   8        4.62        4.25      0.58 o
   4   9   8        7.44        8.87      0.78 o
   5   9   8        5.43        5.42      0.55 o
   6   9   8        0.01        0.35      0.43 o
  -1  10   8        2.16        4.31      0.83 o
   0  10   8        4.37        4.11      0.68 o
   1  10   8       27.53       33.37      1.88 o
   2  10   8        1.49        2.46      1.04 o
   3  10   8        1.31        1.50      0.45 o
   4  10   8        2.68        2.32      0.54 o
   5  10   8        0.94        1.52      0.60 o
   0  -5   9        0.04        0.84      0.52 o
   1  -5   9        0.42        0.37      0.59 o
   2  -5   9       10.25       11.31      2.34 o
   3  -5   9        0.28        1.71      0.92 o
  -2  -4   9        1.41        1.97      0.75 o
  -1  -4   9        0.01        0.67      0.64 o
   0  -4   9        5.20        3.24      0.57 o
   1  -4   9        0.50        1.75      0.48 o
   2  -4   9        0.47        0.48      0.43 o
   3  -4   9        6.30        6.07      0.72 o
   4  -4   9       21.30       21.34      1.31 o
   5  -4   9        2.18        2.41      0.59 o
  -3  -3   9        3.98        2.75      0.80 o
  -2  -3   9        3.21        5.43      0.98 o
  -1  -3   9        8.25        7.65      1.06 o
   0  -3   9       23.60       25.50      1.73 o
   1  -3   9       15.10       14.14      0.91 o
   2  -3   9       41.12       42.62      2.24 o
   3  -3   9       24.62       24.04      1.22 o
   4  -3   9       13.40       14.15      0.98 o
   5  -3   9        0.27       -0.35      0.38 o
   6  -3   9        1.05        2.27      0.52 o
  -4  -2   9        0.01       -0.04      0.49 o
  -3  -2   9        0.45       -0.09      0.47 o
  -2  -2   9        0.01       -0.58      0.58 o
  -1  -2   9        4.87        2.84      0.86 o
   0  -2   9       18.70       15.57      1.26 o
   1  -2   9       21.38       18.38      1.29 o
   2  -2   9        0.11        1.31      0.55 o
   3  -2   9        3.50        2.40      0.85 o
   4  -2   9        0.30        0.37      0.37 o
   5  -2   9        0.01       -0.10      0.34 o
   6  -2   9        3.43        2.99      0.82 o
   7  -2   9        0.77       -0.13      0.47 o
  -4  -1   9        0.00        0.75      0.40 o
  -3  -1   9        0.02        0.35      0.49 o
  -2  -1   9        3.03        3.48      0.49 o
  -1  -1   9        0.76        0.16      0.53 o
   0  -1   9       26.28       27.27      1.71 o
   1  -1   9        7.92        6.70      0.78 o
   2  -1   9       22.69       25.32      1.57 o
   3  -1   9       11.40        9.09      0.95 o
   4  -1   9        2.16        1.24      0.71 o
   5  -1   9        0.09       -0.11      0.44 o
   6  -1   9       24.53       26.12      1.75 o
   7  -1   9        3.52        2.39      0.67 o
  -4   0   9        0.06       -0.55      0.55 o
  -3   0   9        3.84        4.17      0.51 o
  -2   0   9        0.05        0.22      0.40 o
  -1   0   9        1.36        1.55      0.40 o
   0   0   9       11.38       12.68      0.71 o
   1   0   9        0.00        1.06      0.71 o
   2   0   9        0.37        0.16      0.55 o
   3   0   9       12.49       12.93      1.09 o
   4   0   9       25.53       27.25      1.53 o
   5   0   9        4.00        3.28      0.58 o
   6   0   9        5.78        4.41      0.47 o
   7   0   9        1.90        1.31      0.35 o
  -5   1   9        0.14        0.95      0.51 o
  -4   1   9        3.07        2.48      0.55 o
  -3   1   9        0.11        0.60      0.40 o
  -2   1   9       14.73       14.24      0.80 o
  -1   1   9        2.42        1.69      0.44 o
   0   1   9       51.69       52.57      1.80 o
   1   1   9      112.66      119.58      3.50 o
   2   1   9      180.38      193.35      5.32 o
   3   1   9       97.78      106.79      3.06 o
   4   1   9        0.76        0.33      0.31 o
   5   1   9        3.46        4.32      0.49 o
   6   1   9       25.19       25.37      1.04 o
   7   1   9        3.34        2.17      0.35 o
   8   1   9        0.00        0.09      0.24 o
  -5   2   9        0.27        0.40      0.42 o
  -4   2   9        7.07        7.14      0.71 o
  -3   2   9        7.15        7.63      0.62 o
  -2   2   9        3.22        2.90      0.49 o
  -1   2   9        1.99        0.64      0.38 o
   0   2   9      259.46      268.43      7.07 o
   1   2   9      334.34      358.47      9.33 o
   2   2   9      112.66      123.13      3.55 o
   3   2   9        0.18       -0.29      0.40 o
   4   2   9       14.65       13.73      0.69 o
   5   2   9        0.02        0.69      0.31 o
   6   2   9        0.01       -0.27      0.27 o
   7   2   9       13.89       12.39      0.69 o
   8   2   9        0.41        0.27      0.20 o
  -5   3   9        2.43        2.37      0.53 o
  -4   3   9        5.50        5.32      0.71 o
  -3   3   9        5.41        6.43      0.69 o
  -2   3   9       17.70       15.61      0.89 o
  -1   3   9       54.12       58.51      1.84 o
   0   3   9       14.69       12.26      0.71 o
   1   3   9       66.90       65.41      2.11 o
   2   3   9        3.81        3.99      0.42 o
   3   3   9        4.18        5.41      0.58 o
   4   3   9       29.89       31.77      1.15 o
   5   3   9        2.26        2.62      0.35 o
   6   3   9        0.02       -0.09      0.22 o
   7   3   9        0.00       -0.24      0.24 o
   8   3   9       16.29       15.03      0.71 o
  -4   4   9       10.96       12.33      1.18 o
  -3   4   9        1.31        1.42      0.64 o
  -2   4   9        0.11       -0.51      0.51 o
  -1   4   9        0.77        0.71      0.58 o
   0   4   9        0.40        0.58      0.51 o
   1   4   9        0.03        0.40      0.49 o
   2   4   9        0.37        0.24      0.49 o
   3   4   9       10.94       11.15      0.62 o
   4   4   9        3.99        3.66      0.44 o
   5   4   9        0.76        0.22      0.27 o
   6   4   9        6.36        6.16      0.44 o
   7   4   9        0.87        0.40      0.24 o
   8   4   9        0.08        0.07      0.20 o
  -4   5   9        4.69        4.28      0.78 o
  -3   5   9        0.19        0.13      0.62 o
  -2   5   9        0.36        0.16      0.75 o
  -1   5   9       18.88       17.54      1.42 o
   0   5   9       15.13       14.86      1.22 o
   1   5   9        1.44        0.09      0.49 o
   2   5   9       28.33       25.70      1.49 o
   3   5   9        0.01       -0.42      0.42 o
   4   5   9       17.05       17.85      1.15 o
   5   5   9        4.30        3.90      0.44 o
   6   5   9        9.77        9.20      0.58 o
   7   5   9        1.93        1.77      0.51 o
   8   5   9        2.14        1.84      0.27 o
  -4   6   9        0.09        0.31      0.71 o
  -3   6   9        2.54        2.90      1.05 o
  -2   6   9        3.05        2.47      0.49 o
  -1   6   9        2.80        3.47      0.55 o
   0   6   9       16.94       17.30      1.53 o
   1   6   9       17.61       15.65      0.85 o
   2   6   9       72.36       68.85      2.49 o
   3   6   9       18.82       19.24      0.95 o
   4   6   9        4.41        4.41      0.55 o
   5   6   9       14.92       15.70      1.06 o
   6   6   9        4.54        4.04      0.49 o
   7   6   9       12.27       10.62      0.62 o
  -3   7   9       12.93       12.72      1.04 o
  -2   7   9       21.71       21.58      1.21 o
  -1   7   9       17.36       17.25      1.03 o
   0   7   9        2.87        1.51      0.48 o
   1   7   9        0.06        0.53      0.38 o
   2   7   9        0.81       -0.01      0.53 o
   3   7   9        5.14        5.17      0.53 o
   4   7   9       19.45       18.65      0.94 o
   5   7   9       11.14       10.78      0.95 o
   6   7   9        3.32        3.30      0.64 o
   7   7   9        6.12        5.65      0.47 o
  -2   8   9        0.19        0.90      0.58 o
  -1   8   9        0.79        0.40      0.54 o
   0   8   9        0.15        0.04      0.39 o
   1   8   9        0.05        0.55      0.71 o
   2   8   9        0.31        0.19      0.43 o
   3   8   9        0.04        0.32      0.36 o
   4   8   9        0.42        0.40      0.36 o
   5   8   9       11.30       10.67      0.73 o
   6   8   9       18.32       18.56      1.46 o
  -1   9   9        0.65        1.25      0.56 o
   0   9   9        0.32        0.34      0.47 o
   1   9   9        2.31        3.09      1.32 o
   2   9   9        1.24        1.18      0.46 o
   3   9   9        1.82        2.88      0.51 o
   4   9   9       11.87       13.69      1.01 o
   5   9   9        4.07        2.85      0.48 o
   0  10   9        0.30        0.35      0.60 o
   1  10   9        5.16        5.83      1.36 o
   2  10   9        2.59        2.92      0.67 o
   3  10   9        2.24        2.51      0.53 o
   4  10   9        2.90        2.66      0.52 o
   0  -4  10        0.09        0.53      0.98 o
   1  -4  10        0.01       -0.21      0.47 o
   2  -4  10        0.01       -0.48      0.48 o
   3  -4  10        7.91        8.40      1.26 o
  -1  -3  10        0.33        0.31      0.69 o
   0  -3  10        1.81        1.33      0.95 o
   1  -3  10        4.44        4.75      0.91 o
   2  -3  10        0.78       -0.58      0.62 o
   3  -3  10        6.12        5.70      0.64 o
   4  -3  10       12.28       10.90      1.49 o
   5  -3  10        2.55        2.30      0.90 o
  -2  -2  10        0.00        0.00      0.58 o
  -1  -2  10        0.12        0.13      0.67 o
   0  -2  10        2.46        4.41      1.06 o
   1  -2  10       18.05       14.63      1.35 o
   2  -2  10        9.82        8.20      1.00 o
   3  -2  10        0.86        0.69      0.58 o
   4  -2  10        0.02        0.49      0.80 o
   5  -2  10        0.37        0.38      0.62 o
   6  -2  10        0.01        0.58      0.60 o
  -3  -1  10        2.03        2.20      0.62 o
  -2  -1  10        0.02       -0.16      0.51 o
  -1  -1  10        0.00        0.09      0.42 o
   0  -1  10        0.32       -0.02      0.58 o
   1  -1  10        1.10        1.44      0.58 o
   2  -1  10       20.00       21.84      1.64 o
   3  -1  10        0.97        1.66      0.80 o
   4  -1  10        2.75        4.50      0.89 o
   5  -1  10        5.42        4.35      0.73 o
   6  -1  10        2.31        2.31      0.62 o
  -3   0  10        7.51       10.47      0.86 o
  -2   0  10        0.02        0.13      0.49 o
  -1   0  10        2.62        3.88      0.58 o
   0   0  10        0.00        0.24      0.40 o
   1   0  10        4.31        5.43      0.62 o
   2   0  10        1.70        1.29      0.44 o
   3   0  10        3.72        5.61      0.73 o
   4   0  10        3.63        3.08      0.64 o
   5   0  10        2.79        2.51      0.44 o
   6   0  10        1.73        1.20      0.40 o
   7   0  10        0.97        0.75      0.40 o
  -4   1  10        0.08       -0.04      0.49 o
  -3   1  10        0.76        0.22      0.53 o
  -2   1  10        0.85        0.62      0.51 o
  -1   1  10       16.80       15.34      0.91 o
   0   1  10        2.22        3.84      0.64 o
   1   1  10        0.43        0.51      0.49 o
   2   1  10        6.27        5.81      0.55 o
   3   1  10       46.30       53.90      1.91 o
   4   1  10      120.04      135.74      4.32 o
   5   1  10       22.36       23.86      1.11 o
   6   1  10        3.85        3.66      0.47 o
   7   1  10        1.88        2.02      0.38 o
  -4   2  10        0.65        1.24      0.64 o
  -3   2  10        5.09        3.75      0.69 o
  -2   2  10       25.80       28.23      1.37 o
  -1   2  10        0.72        0.38      0.51 o
   0   2  10       21.01       19.71      1.04 o
   1   2  10       29.49       28.71      1.20 o
   2   2  10      143.83      150.33      4.43 o
   3   2  10       47.54       49.69      1.84 o
   4   2  10       17.34       19.49      0.93 o
   5   2  10        2.62        1.64      0.38 o
   6   2  10        1.57        1.86      0.35 o
   7   2  10        0.89        0.86      0.35 o
  -4   3  10        0.46        0.67      0.64 o
  -3   3  10        0.42        0.42      0.67 o
  -2   3  10       44.56       46.52      2.06 o
  -1   3  10        0.27       -0.51      0.69 o
   0   3  10       30.66       31.75      1.31 o
   1   3  10       28.70       29.33      1.24 o
   2   3  10       18.27       17.65      0.93 o
   3   3  10        6.86        7.12      0.64 o
   4   3  10        1.14        1.00      0.38 o
   5   3  10        0.65        0.69      0.33 o
   6   3  10        0.22       -0.33      0.33 o
   7   3  10        0.64        0.16      0.29 o
  -3   4  10        4.03        4.46      0.71 o
  -2   4  10        4.75        5.32      0.64 o
  -1   4  10        5.95        3.73      0.91 o
   0   4  10        2.83        1.40      0.64 o
   1   4  10        0.00       -0.42      0.42 o
   2   4  10        2.18        1.71      0.42 o
   3   4  10        1.80        2.44      0.40 o
   4   4  10        1.27        1.40      0.35 o
   5   4  10        0.18        0.35      0.40 o
   6   4  10        0.42        0.20      0.42 o
   7   4  10        1.21        0.84      0.31 o
  -3   5  10        6.33        7.54      1.06 o
  -2   5  10        0.63        1.93      0.67 o
  -1   5  10        2.46        1.53      0.89 o
   0   5  10        0.69        1.31      0.62 o
   1   5  10       14.36       14.94      1.29 o
   2   5  10        0.19       -0.47      0.51 o
   3   5  10       13.33       12.28      0.95 o
   4   5  10        5.20        4.94      0.51 o
   5   5  10        0.35        0.78      0.33 o
   6   5  10       18.89       18.58      1.04 o
   7   5  10        1.62        1.20      0.38 o
  -3   6  10        0.24       -0.13      0.64 o
  -2   6  10        0.73        0.67      0.71 o
  -1   6  10       10.61        9.67      1.02 o
   0   6  10        5.23        4.39      0.78 o
   1   6  10        2.45        0.73      0.80 o
   2   6  10       20.36       17.21      1.44 o
   3   6  10        7.30        5.83      0.80 o
   4   6  10       17.99       16.98      1.26 o
   5   6  10        2.17        2.20      0.53 o
   6   6  10        1.10        1.13      0.35 o
   7   6  10        5.86        6.90      0.58 o
  -2   7  10        5.58        4.31      0.63 o
  -1   7  10       12.61       12.95      0.93 o
   0   7  10       34.69       34.00      1.57 o
   1   7  10       14.41       13.23      0.86 o
   2   7  10        3.35        2.18      0.45 o
   3   7  10        1.79        2.00      0.61 o
   4   7  10        0.88        0.40      0.69 o
   5   7  10        0.23        0.47      0.49 o
   6   7  10        0.00       -0.20      0.44 o
  -1   8  10        0.16        0.58      0.58 o
   0   8  10        0.13        0.17      0.72 o
   1   8  10        5.86        5.68      0.68 o
   2   8  10        0.01        0.01      0.86 o
   3   8  10        0.10        0.07      0.43 o
   4   8  10        2.49        2.05      0.47 o
   5   8  10        0.02        0.13      0.71 o
   6   8  10        3.71        5.23      0.73 o
   0   9  10        0.11        1.16      1.27 o
   1   9  10        0.32        0.36      0.54 o
   2   9  10        4.33        4.49      1.20 o
   3   9  10        0.02        0.67      1.05 o
   4   9  10        0.28        0.81      0.48 o
   5   9  10        0.65        0.80      0.64 o
   0  -2  11        0.00       -0.16      0.80 o
   1  -2  11        0.64        0.84      0.75 o
   2  -2  11        1.67        2.59      1.09 o
   3  -2  11       18.85       17.87      1.71 o
   4  -2  11        2.21        2.55      1.04 o
  -1  -1  11        0.19       -0.47      0.47 o
   0  -1  11        0.06       -0.24      0.44 o
   1  -1  11        0.53        0.20      0.53 o
   2  -1  11        0.00        0.27      0.91 o
   3  -1  11        3.80        4.10      0.78 o
   4  -1  11        1.46        1.66      0.67 o
   5  -1  11        2.08        1.57      0.71 o
  -2   0  11        9.29        9.16      0.91 o
  -1   0  11        6.15        6.65      0.75 o
   0   0  11        0.25        0.18      0.49 o
   1   0  11        0.02        1.42      0.58 o
   2   0  11        0.92        0.62      0.55 o
   3   0  11        5.77        5.28      0.64 o
   4   0  11        1.81        2.59      0.58 o
   5   0  11        0.09       -0.07      0.42 o
   6   0  11       11.62       11.42      0.78 o
  -2   1  11        0.53       -0.24      0.47 o
  -1   1  11       10.80       10.98      0.93 o
   0   1  11        2.59        2.46      0.60 o
   1   1  11       12.55       11.55      0.82 o
   2   1  11       13.18       11.09      0.82 o
   3   1  11        3.99        3.41      0.64 o
   4   1  11        0.01       -0.04      0.58 o
   5   1  11       15.27       16.65      1.04 o
   6   1  11       28.10       28.25      1.31 o
  -2   2  11        4.49        4.92      0.64 o
  -1   2  11        5.01        5.34      0.80 o
   0   2  11       35.27       39.80      1.66 o
   1   2  11        1.82        1.55      0.47 o
   2   2  11        4.64        4.32      0.58 o
   3   2  11       80.20       85.92      2.88 o
   4   2  11       62.28       69.40      2.39 o
   5   2  11       11.97       11.93      0.86 o
   6   2  11        0.22        0.31      0.42 o
  -2   3  11        2.62        1.60      0.53 o
  -1   3  11        9.97        8.12      0.80 o
   0   3  11       56.97       57.10      2.26 o
   1   3  11        1.11        0.93      0.44 o
   2   3  11       27.72       24.86      1.22 o
   3   3  11        0.00        0.42      0.44 o
   4   3  11        6.38        4.79      0.55 o
   5   3  11        4.80        5.52      0.58 o
   6   3  11        1.71        1.71      0.40 o
   7   3  11        0.50        0.22      0.33 o
  -2   4  11        0.61        0.80      0.53 o
  -1   4  11       18.80       20.51      1.26 o
   0   4  11        0.69        0.71      0.47 o
   1   4  11        1.64        1.09      0.53 o
   2   4  11        1.60        1.51      0.47 o
   3   4  11        4.77        4.04      0.51 o
   4   4  11        5.85        5.81      0.64 o
   5   4  11        1.90        2.24      0.44 o
   6   4  11        3.68        3.61      0.53 o
   7   4  11        2.33        2.53      0.44 o
  -2   5  11        1.12        1.26      0.64 o
  -1   5  11        4.42        5.94      1.00 o
   0   5  11        0.01        0.64      0.62 o
   1   5  11        9.32        4.81      0.86 o
   2   5  11       13.75       14.26      0.84 o
   3   5  11        9.35        8.80      0.71 o
   4   5  11        2.26        2.26      0.49 o
   5   5  11       10.20       10.18      0.75 o
   6   5  11        2.37        1.22      0.47 o
  -2   6  11        9.05       11.15      1.31 o
  -1   6  11        0.37        0.73      0.78 o
   0   6  11        1.93        3.19      1.15 o
   1   6  11       13.48       13.33      1.42 o
   2   6  11        0.02        0.84      0.62 o
   3   6  11        6.37        6.01      0.82 o
   4   6  11       21.23       24.79      1.75 o
   5   6  11       13.37       14.24      0.91 o
   6   6  11        1.61        1.22      0.42 o
  -1   7  11        0.37       -0.75      0.75 o
   0   7  11       12.09       20.93      1.91 o
   1   7  11        7.34        9.82      1.18 o
   2   7  11       30.04       29.87      2.04 o
   3   7  11        2.04        1.62      0.91 o
   4   7  11        0.28        0.51      0.64 o
   5   7  11        0.00        0.31      0.82 o
   6   7  11        4.27        2.53      0.51 o
   0   8  11        5.43        7.41      1.63 o
   1   8  11        1.02        1.68      0.61 o
   2   8  11        2.09        1.91      0.65 o
   3   8  11        7.85        8.51      1.24 o
   4   8  11        1.04        1.42      0.91 o
   5   8  11        0.86       -0.13      0.53 o
   0   0  12        4.69        4.57      0.69 o
   1   0  12       11.58       14.21      1.15 o
   2   0  12        0.00        1.20      0.75 o
   3   0  12        0.93        0.27      0.51 o
   4   0  12        3.81        2.53      0.55 o
   0   1  12        0.34        1.00      0.60 o
   1   1  12        2.63        3.24      0.78 o
   2   1  12       12.03       12.75      0.95 o
   3   1  12        3.47        3.48      0.69 o
   4   1  12        5.23        3.46      0.64 o
   5   1  12       17.86       18.05      1.18 o
  -1   2  12        3.95        3.13      0.60 o
   0   2  12        6.47        6.27      0.73 o
   1   2  12        0.36        0.22      0.47 o
   2   2  12        6.02        6.72      0.73 o
   3   2  12        2.61        2.82      0.58 o
   4   2  12       19.82       19.11      1.13 o
   5   2  12       17.29       18.03      1.15 o
  -1   3  12        6.61        4.97      0.84 o
   0   3  12        5.11        4.63      0.82 o
   1   3  12        4.24        3.81      0.67 o
   2   3  12       15.55       17.01      1.13 o
   3   3  12        1.33        0.64      0.47 o
   4   3  12        8.21        6.85      0.71 o
   5   3  12        1.25        0.86      0.55 o
  -1   4  12        1.02        0.58      0.53 o
   0   4  12        1.54        0.27      0.51 o
   1   4  12       10.95       12.66      0.95 o
   2   4  12        0.10       -0.09      0.44 o
   3   4  12        2.48        2.59      0.51 o
   4   4  12        1.78        1.20      0.49 o
   5   4  12        1.03        0.98      0.44 o
  -1   5  12        6.95        9.62      1.00 o
   0   5  12        6.10        6.41      0.73 o
   1   5  12        0.20        0.93      0.69 o
   2   5  12        0.13        0.02      0.51 o
   3   5  12        8.13        6.08      0.69 o
   4   5  12        8.43        8.47      0.84 o
   5   5  12        0.01        2.13      0.62 o
   0   6  12        4.01        4.06      1.00 o
   1   6  12        0.00        0.75      1.04 o
   2   6  12        2.33        1.91      0.80 o
   3   6  12        3.10        3.68      0.78 o
   4   6  12        0.37        0.24      0.42 o
   5   6  12        0.32        0.13      0.49 o
   1   7  12        0.36        0.00      1.04 o
   2   7  12        8.26        9.25      1.31 o
   3   7  12        1.15        1.26      1.06 o
   4   7  12       10.16        9.02      1.11 o
   2   3  13        0.69        0.27      0.58 o
   3   3  13        0.04       -0.53      0.53 o
   2   4  13        0.89        1.64      0.62 o
   3   4  13        0.58        0.07      0.55 o
 
